# Supplementary material for: Spatial Architecture of Myeloid and T Cells Orchestrates Immune Evasion and Clinical Outcome in Lung Cancer
Source: Cancer Discov. 2024 Apr 12;14(6):1018–47. doi: 10.1158/2159-8290.CD-23-1380 (PMC11145179; doi:10.1158/2159-8290.CD-23-1380)
Supplement: Supplementary Tables 1-5 — Supplementary Table S1. Imaging mass cytometry antibody panel information. Supplementary Table S2. TRACERx 100 imaging mass cytometry cohort information. Supplementary Table S3. TRACERx 421 cohort information. Supplementary Table S4. Median cell densities per histology, tissue type and TME class. Supplementary Table S5. Multivariable model of disease-free survival including TAN score, relevant clinical features together with PIK3CA mutation status (a) or recent subclonal expansion (b). [file cd-23-1380_supplementary_tables_1-5_suppst1.xlsx]

## Sheet: SuppTable S1
Supplementary Table S1. Imaging mass cytometry antibody panel information.
T CELLS & STROMA IMC PANEL							PAN-IMMUNE IMC PANEL
Antibody	Metal	Company	Clone	Dilution	Considered in this study		Antibody	Metal	Company	Clone	Dilution	Considered in this study
alphaSMA	141Pr	Fluidigm	1A4	1:250	TRUE		CD38	141Pr	Fluidigm	EPR4106	1:100	TRUE
CCR7	142Nd	abcam	Y59	1:500	TRUE		MPO	142Nd	abcam	E1E7I	1:250	TRUE
Vimentin	143Nd	Fluidigm	D21H3	1:100	TRUE		MCT4	143Nd	SantaCruz	D-1	1:100	TRUE
CD57	144Sm	abcam	HNK-1 or Leu-7	1:500	TRUE		CD14	144Sm	Fluidigm	EPR3653	1:100	TRUE
CTLA4	145Nd	abcam	EPR1476	1:250	FALSE		TCRd	145Nd	SantaCruz	H-41	1:100	TRUE
FAP1	146Nd	sigma	SAB4500839	1:100	FALSE		CD16	146Nd	Fluidigm	EPR16784	1:100	TRUE
CXCR6	147Sm	abcam	polyclonal	1:100	FALSE		CD163	147Sm	Fluidigm	EDHu-1	1:250	TRUE
ICOS	148Nd	Fluidigm	D1K2T	1:100	TRUE		KIR2DL3	148Nd	abcam	EPR22192	1:100	FALSE
GATA3	149Sm	abcam	EPR16651	1:100	FALSE		CD11b	149Sm	Fluidigm	EPR1344	1:500	TRUE
PDL1	150Nd	abcam	SP142	1:100	TRUE		PDL1	150Nd	abcam	SP142	1:100	TRUE
CD31	151Eu	Fluidigm	EPR3094	1:100	TRUE		CD31	151Eu	Fluidigm	EPR3094	1:100	TRUE
CD45	152Sm	Fluidigm	2B11	1:100	TRUE		CD45	152Sm	Fluidigm	2B11	1:100	TRUE
LAG3	153Eu	abcam	EPR20261	1:100	FALSE		LAG3	153Eu	abcam	EPR20261	1:100	FALSE
TIM3	154Sm	Fluidigm	D5D5R	1:100	TRUE		TIM3	154Sm	Fluidigm	D5D5R	1:100	TRUE
FOXP3	155Gd	Fluidigm	236A/ E7	1:100	TRUE		IDO	155Gd	abcam	EPR20374	1:100	FALSE
CD4	156Gd	Fluidigm	EPR6855	1:100	TRUE		CD4	156Gd	Fluidigm	EPR6855	1:100	TRUE
CXCL12	158Gd	R&D	79018	1:100	FALSE		CD79a	158Gd	abcam	SP18	1:500	TRUE
CXCR4	159Tb	R&D	12G5	1:100	FALSE		CD68	159Tb	Fluidigm	KP1	1:250	TRUE
GITR	160Gd	CST	D5V7P	1:100	TRUE		VISTA	160Gd	Fluidigm	D1L2G	1:500	TRUE
CD39	161Dy	abcam	EPR20627	1:100	TRUE		CD20	161Dy	Fluidigm	H1	1:500	TRUE
CD8a	162Dy	Fluidigm	C8/144B	1:500	TRUE		CD8a	162Dy	Fluidigm	C8/144B	1:500	TRUE
CD103	163Dy	abcam	EPR41662	1:500	TRUE		CD103	163Dy	abcam	EPR41662	1:500	TRUE
pancytokeratin	164Dy	CST	AE1/AE3	1:500	TRUE		pancytokeratin	164Dy	CST	AE1/AE3	1:500	TRUE
PD1	165Ho	abcam	PDCD1/922	1:750	FALSE		PD1	165Ho	abcam	PDCD1/922	1:750	FALSE
CD45RA	166Er	Fluidigm	HI100	1:1000	TRUE		CLEC9a	166Er	Biolegend	CLEC9A/DNGR1	1:100	TRUE
GZMB	167Er	Fluidigm	EPR20129-217	1:1000	TRUE		GZMB	167Er	Fluidigm	EPR20129-217	1:1000	TRUE
Ki67	168Er	Fluidigm	B56	1:250	TRUE		CD73	168Er	CST	D7F9A	1:250	FALSE
Collagen I	169Tm	Fluidigm	polyclonal	1:250	FALSE		CD206	169Tm	CST	E2L9N	1:500	TRUE
CD3	170Er	Fluidigm	polyclonal	1:100	TRUE		CD3	170Er	Fluidigm	polyclonal	1:100	TRUE
CD27	171Yb	Fluidigm	EPR8569	1:250	TRUE		CD66b	171Yb	abcam	polyclonal	1:100	FALSE
casp3	172Yb	Fluidigm	5A1E	1:100	FALSE		CD56	172Yb	CST	123C3	1:50	FALSE
B2M	173Yb	CST	D8P1H	1:100	FALSE		MHCII	173Yb	abcam	polyclonal	1:1000	FALSE
pSTAT1	174Yb	abcam	EPR3146	1:250	TRUE		CD11c	174Yb	LSBio	polyclonal	1:250	FALSE
CD25	175Lu	Fluidigm	EPR6452	1:200	TRUE		panactin	175Lu	Fluidigm	D18C11	1:100	FALSE
TCF1	176Yb	CST	C63D9	1:500	FALSE		CAIX	176Yb	abcam	EPR41512	1:100	TRUE

## Sheet: SuppTable S2
Supplementary Table S2. TRACERx 100 imaging mass cytometry cohort information.
Region	Patient	Tissue type	Histology	Pan-Immune IMC	T cells & Stroma IMC	RNAsq	WES	HLA LOH	Class I/APM disruption	Neoantigen analysis - HLA LOH not considered	Neoantigen analysis - HLA LOH data available	TME class	Pathology tumour mask	Vessel present (T cells & Stroma)	Necrosis present	Alveolar macrophages present
P1_T1-R2	P1	Tumour	LUAD	TRUE	TRUE	TRUE	TRUE	Disrupted	Disrupted	TRUE	TRUE	Tumour:TIL+Mac Excluded	TRUE	TRUE	FALSE	FALSE
P1_T1-R3	P1	Tumour	LUAD	TRUE	TRUE	TRUE	TRUE	Intact	Intact	TRUE	TRUE	Tumour/Stroma:Immune Low	TRUE	TRUE	FALSE	FALSE
P1_T1-R4	P1	Tumour	LUAD	FALSE	TRUE	TRUE	TRUE	Intact	Intact	TRUE	TRUE	NA	TRUE	FALSE	FALSE	FALSE
P102_T1-R1	P102	Tumour	LUAD	TRUE	TRUE	TRUE	TRUE	Intact	Disrupted	TRUE	TRUE	Tumour/Stroma:Neutrophil High	TRUE	FALSE	FALSE	FALSE
P102_T1-R2	P102	Tumour	LUAD	TRUE	TRUE	TRUE	TRUE	Intact	Intact	TRUE	TRUE	Tumour/Stroma:Neutrophil High	TRUE	FALSE	FALSE	FALSE
P103_T1-R1	P103	Tumour	LUAD	TRUE	FALSE	TRUE	TRUE	Intact	Intact	TRUE	TRUE	Tumour/Stroma:TIL+Mac High	TRUE	NA	FALSE	FALSE
P103_T1-R2	P103	Tumour	LUAD	TRUE	TRUE	TRUE	TRUE	Intact	Intact	TRUE	TRUE	Tumour/Stroma:TIL+Mac High	TRUE	FALSE	FALSE	FALSE
P103_T1-R3	P103	Tumour	LUAD	TRUE	TRUE	TRUE	TRUE	Intact	Intact	TRUE	TRUE	Tumour/Stroma:TIL+Mac High	TRUE	FALSE	FALSE	FALSE
P105_T1-R1	P105	Tumour	LUAD	TRUE	TRUE	TRUE	TRUE	Disrupted	Disrupted	TRUE	TRUE	Tumour:TIL+Mac Excluded	TRUE	FALSE	FALSE	FALSE
P108_T1-R1	P108	Tumour	LUAD	TRUE	TRUE	TRUE	TRUE	Intact	Intact	TRUE	TRUE	Tumour/Stroma:TIL+Mac High	TRUE	FALSE	FALSE	FALSE
P11_T1-R1	P11	Tumour	LUAD	TRUE	TRUE	FALSE	TRUE	Intact	Intact	FALSE	FALSE	Tumour:TIL+Mac Excluded	TRUE	FALSE	FALSE	TRUE
P11_T1-R2	P11	Tumour	LUAD	TRUE	TRUE	FALSE	TRUE	Intact	Intact	FALSE	FALSE	Tumour/Stroma:TIL+Mac High	TRUE	FALSE	FALSE	FALSE
P111_T1-R1	P111	Tumour	LUAD	TRUE	TRUE	TRUE	TRUE	Intact	Intact	TRUE	TRUE	Tumour/Stroma:Immune Low	TRUE	FALSE	FALSE	FALSE
P111_T1-R2	P111	Tumour	LUAD	TRUE	TRUE	TRUE	TRUE	Intact	Intact	TRUE	TRUE	Tumour/Stroma:Immune Low	TRUE	FALSE	FALSE	FALSE
P114_T1-R1	P114	Tumour	LUAD	TRUE	TRUE	TRUE	TRUE	NA	NA	TRUE	FALSE	Tumour:TIL+Mac Excluded	TRUE	FALSE	FALSE	FALSE
P114_T1-R3	P114	Tumour	LUAD	TRUE	TRUE	TRUE	TRUE	NA	NA	TRUE	FALSE	Tumour/Stroma:Immune Low	TRUE	FALSE	FALSE	FALSE
P12_T1-R1	P12	Tumour	LUAD	TRUE	TRUE	TRUE	TRUE	Intact	Intact	TRUE	TRUE	Tumour/Stroma:TIL+Mac High	TRUE	TRUE	FALSE	FALSE
P121_T1-R2	P121	Tumour	LUAD	TRUE	TRUE	FALSE	TRUE	Disrupted	Disrupted	FALSE	FALSE	Tumour/Stroma:TIL+Mac High	TRUE	FALSE	FALSE	FALSE
P121_T1-R3	P121	Tumour	LUAD	TRUE	TRUE	FALSE	TRUE	Disrupted	Disrupted	FALSE	FALSE	Tumour:TIL+Mac Excluded	TRUE	FALSE	TRUE	FALSE
P121_T1-R4	P121	Tumour	LUAD	TRUE	TRUE	TRUE	TRUE	Disrupted	Disrupted	TRUE	TRUE	Undefined	TRUE	FALSE	TRUE	FALSE
P14_T1-R1	P14	Tumour	LUAD	TRUE	FALSE	TRUE	TRUE	Intact	Intact	TRUE	TRUE	Tumour/Stroma:Neutrophil High	TRUE	NA	FALSE	TRUE
P14_T1-R2	P14	Tumour	LUAD	TRUE	TRUE	TRUE	TRUE	Intact	Intact	TRUE	TRUE	Tumour/Stroma:Neutrophil High	TRUE	FALSE	FALSE	FALSE
P14_T1-R3	P14	Tumour	LUAD	TRUE	TRUE	TRUE	TRUE	Intact	Intact	TRUE	TRUE	Tumour/Stroma:Neutrophil High	TRUE	TRUE	FALSE	FALSE
P140_T1-R1	P140	Tumour	LUAD	TRUE	TRUE	TRUE	TRUE	Intact	Intact	TRUE	TRUE	Tumour/Stroma:Neutrophil High	TRUE	FALSE	FALSE	FALSE
P140_T1-R2	P140	Tumour	LUAD	TRUE	FALSE	TRUE	TRUE	NA	NA	FALSE	FALSE	Tumour/Stroma:Neutrophil High	TRUE	NA	FALSE	FALSE
P141_T1-R2	P141	Tumour	LUAD	TRUE	TRUE	TRUE	TRUE	Intact	Intact	TRUE	TRUE	Tumour/Stroma:TIL+Mac High	TRUE	FALSE	FALSE	FALSE
P17_T1-R2	P17	Tumour	LUAD	TRUE	TRUE	TRUE	TRUE	Intact	Intact	TRUE	TRUE	Tumour/Stroma:Immune Low	TRUE	FALSE	FALSE	FALSE
P17_T1-R4	P17	Tumour	LUAD	TRUE	TRUE	TRUE	TRUE	Intact	Intact	TRUE	TRUE	Tumour/Stroma:Immune Low	TRUE	TRUE	FALSE	FALSE
P17_T1-R5	P17	Tumour	LUAD	TRUE	TRUE	TRUE	TRUE	Intact	Intact	TRUE	TRUE	Tumour/Stroma:TIL+Mac High	TRUE	FALSE	FALSE	FALSE
P21_T1-R5	P21	Tumour	LUAD	TRUE	TRUE	TRUE	TRUE	Disrupted	Disrupted	TRUE	TRUE	Tumour/Stroma:TIL+Mac High	TRUE	FALSE	FALSE	TRUE
P21_T1-R7	P21	Tumour	LUAD	TRUE	TRUE	TRUE	TRUE	Disrupted	Disrupted	TRUE	TRUE	Tumour/Stroma:Neutrophil High	TRUE	FALSE	TRUE	FALSE
P24_T1-R1	P24	Tumour	LUAD	TRUE	TRUE	FALSE	FALSE	NA	NA	FALSE	FALSE	Tumour:TIL+Mac Excluded	TRUE	FALSE	FALSE	FALSE
P24_T1-R2	P24	Tumour	LUAD	TRUE	TRUE	TRUE	TRUE	Intact	Intact	TRUE	TRUE	Tumour/Stroma:Neutrophil High	TRUE	FALSE	TRUE	FALSE
P24_T1-R3	P24	Tumour	LUAD	TRUE	TRUE	TRUE	TRUE	Intact	Intact	TRUE	TRUE	Tumour/Stroma:Neutrophil High	TRUE	FALSE	TRUE	FALSE
P28_T1-R1	P28	Tumour	LUAD	TRUE	TRUE	TRUE	TRUE	Disrupted	Disrupted	TRUE	TRUE	Tumour/Stroma:TIL+Mac High	TRUE	FALSE	FALSE	FALSE
P33_T1-R4	P33	Tumour	LUAD	TRUE	TRUE	TRUE	TRUE	NA	NA	FALSE	FALSE	Tumour/Stroma:TIL+Mac High	TRUE	FALSE	FALSE	TRUE
P36_T1-R1	P36	Tumour	LUAD	FALSE	TRUE	TRUE	TRUE	Intact	Intact	TRUE	TRUE	NA	TRUE	TRUE	FALSE	FALSE
P4_T1-R1	P4	Tumour	LUAD	TRUE	FALSE	TRUE	TRUE	Intact	Disrupted	TRUE	TRUE	Undefined	TRUE	NA	FALSE	TRUE
P4_T1-R3	P4	Tumour	LUAD	TRUE	TRUE	TRUE	TRUE	Intact	Disrupted	TRUE	TRUE	Tumour/Stroma:TIL+Mac High	TRUE	FALSE	FALSE	FALSE
P4_T1-R4	P4	Tumour	LUAD	TRUE	TRUE	TRUE	TRUE	NA	Disrupted	TRUE	FALSE	Tumour:TIL+Mac Excluded	TRUE	FALSE	FALSE	FALSE
P41_T1-R1	P41	Tumour	LUAD	TRUE	TRUE	FALSE	TRUE	Intact	Disrupted	FALSE	FALSE	Tumour:TIL+Mac Excluded	TRUE	TRUE	FALSE	FALSE
P43_T1-R2	P43	Tumour	LUAD	TRUE	TRUE	FALSE	TRUE	NA	NA	FALSE	FALSE	Undefined	TRUE	TRUE	TRUE	FALSE
P5_T1-R1	P5	Tumour	LUAD	TRUE	TRUE	TRUE	TRUE	Intact	Intact	TRUE	TRUE	Tumour:TIL+Mac Excluded	TRUE	FALSE	FALSE	FALSE
P5_T1-R2	P5	Tumour	LUAD	TRUE	TRUE	TRUE	TRUE	NA	NA	FALSE	FALSE	Undefined	TRUE	FALSE	FALSE	TRUE
P5_T1-R6	P5	Tumour	LUAD	TRUE	TRUE	FALSE	TRUE	Intact	Intact	FALSE	FALSE	Tumour/Stroma:TIL+Mac High	TRUE	FALSE	FALSE	FALSE
P50_T1-R1	P50	Tumour	LUAD	TRUE	TRUE	TRUE	TRUE	Disrupted	Disrupted	TRUE	TRUE	Tumour/Stroma:TIL+Mac High	TRUE	FALSE	FALSE	FALSE
P50_T1-R3	P50	Tumour	LUAD	TRUE	TRUE	FALSE	TRUE	NA	NA	FALSE	FALSE	Tumour/Stroma:TIL+Mac High	TRUE	FALSE	FALSE	FALSE
P52_T1-R1	P52	Tumour	LUAD	TRUE	TRUE	FALSE	TRUE	Intact	Intact	FALSE	FALSE	Tumour/Stroma:TIL+Mac High	TRUE	FALSE	FALSE	FALSE
P53_T1-R1	P53	Tumour	LUAD	TRUE	TRUE	TRUE	TRUE	Intact	Intact	TRUE	TRUE	Tumour/Stroma:Immune Low	TRUE	FALSE	FALSE	FALSE
P57_T1-R2	P57	Tumour	LUAD	TRUE	TRUE	TRUE	TRUE	Intact	Intact	TRUE	TRUE	Tumour/Stroma:Immune Low	TRUE	FALSE	FALSE	TRUE
P57_T1-R4	P57	Tumour	LUAD	TRUE	TRUE	TRUE	TRUE	Intact	Intact	TRUE	TRUE	Tumour:TIL+Mac Excluded	TRUE	TRUE	FALSE	FALSE
P57_T1-R6	P57	Tumour	LUAD	TRUE	FALSE	TRUE	TRUE	Intact	Intact	TRUE	TRUE	Tumour:TIL+Mac Excluded	TRUE	NA	FALSE	FALSE
P60_T1-R2	P60	Tumour	LUAD	TRUE	TRUE	TRUE	TRUE	Intact	Intact	TRUE	TRUE	Undefined	TRUE	FALSE	FALSE	FALSE
P62_T1-R1	P62	Tumour	LUAD	TRUE	TRUE	FALSE	TRUE	Intact	Intact	FALSE	FALSE	Tumour:TIL+Mac Excluded	TRUE	FALSE	FALSE	FALSE
P62_T1-R2	P62	Tumour	LUAD	TRUE	TRUE	TRUE	TRUE	Intact	Intact	TRUE	TRUE	Tumour/Stroma:TIL+Mac High	TRUE	TRUE	FALSE	FALSE
P62_T1-R3	P62	Tumour	LUAD	TRUE	TRUE	TRUE	TRUE	Intact	Intact	TRUE	TRUE	Undefined	TRUE	TRUE	FALSE	FALSE
P62_T1-R4	P62	Tumour	LUAD	TRUE	TRUE	TRUE	TRUE	Intact	Intact	TRUE	TRUE	Tumour:TIL+Mac Excluded	TRUE	TRUE	FALSE	FALSE
P64_T1-R2	P64	Tumour	LUAD	TRUE	FALSE	TRUE	TRUE	Intact	Intact	TRUE	TRUE	Undefined	TRUE	NA	FALSE	FALSE
P64_T1-R3	P64	Tumour	LUAD	TRUE	FALSE	TRUE	TRUE	Intact	Intact	TRUE	TRUE	Tumour:TIL+Mac Excluded	TRUE	NA	FALSE	FALSE
P64_T1-R4	P64	Tumour	LUAD	TRUE	TRUE	TRUE	TRUE	Intact	Intact	TRUE	TRUE	Tumour:TIL+Mac Excluded	TRUE	FALSE	FALSE	FALSE
P71_T1-R1	P71	Tumour	LUAD	TRUE	TRUE	FALSE	TRUE	Disrupted	Disrupted	FALSE	FALSE	Tumour/Stroma:TIL+Mac High	TRUE	FALSE	FALSE	FALSE
P74_T1-R1	P74	Tumour	LUAD	TRUE	TRUE	TRUE	TRUE	Intact	Intact	TRUE	TRUE	Tumour/Stroma:Immune Low	TRUE	FALSE	FALSE	FALSE
P78_T1-R1	P78	Tumour	LUAD	TRUE	TRUE	TRUE	TRUE	Disrupted	Disrupted	TRUE	TRUE	Tumour/Stroma:Immune Low	TRUE	FALSE	TRUE	FALSE
P78_T1-R2	P78	Tumour	LUAD	TRUE	TRUE	FALSE	TRUE	Intact	Intact	FALSE	FALSE	Undefined	TRUE	TRUE	FALSE	FALSE
P79_T1-R1	P79	Tumour	LUAD	TRUE	TRUE	TRUE	TRUE	Intact	Intact	TRUE	TRUE	Tumour:TIL+Mac Excluded	TRUE	FALSE	FALSE	FALSE
P79_T1-R3	P79	Tumour	LUAD	TRUE	TRUE	FALSE	TRUE	Intact	Intact	FALSE	FALSE	Tumour:TIL+Mac Excluded	TRUE	FALSE	FALSE	FALSE
P79_T1-R4	P79	Tumour	LUAD	TRUE	TRUE	TRUE	TRUE	Intact	Intact	TRUE	TRUE	Tumour:TIL+Mac Excluded	TRUE	FALSE	FALSE	FALSE
P8_T1-R1	P8	Tumour	LUAD	TRUE	TRUE	FALSE	TRUE	Intact	Intact	FALSE	FALSE	Tumour/Stroma:Immune Low	TRUE	FALSE	FALSE	FALSE
P8_T1-R2	P8	Tumour	LUAD	TRUE	TRUE	TRUE	TRUE	Intact	Intact	TRUE	TRUE	Undefined	TRUE	FALSE	FALSE	FALSE
P8_T1-R3	P8	Tumour	LUAD	FALSE	TRUE	TRUE	TRUE	Intact	Intact	TRUE	TRUE	NA	TRUE	FALSE	FALSE	FALSE
P82_T1-R1	P82	Tumour	LUAD	TRUE	FALSE	FALSE	TRUE	Intact	Intact	FALSE	FALSE	Tumour:TIL+Mac Excluded	TRUE	NA	FALSE	FALSE
P82_T1-R2	P82	Tumour	LUAD	TRUE	TRUE	FALSE	TRUE	Intact	Intact	FALSE	FALSE	Tumour/Stroma:Immune Low	TRUE	TRUE	FALSE	FALSE
P9_T1-R1	P9	Tumour	LUAD	TRUE	FALSE	TRUE	TRUE	Intact	Intact	TRUE	TRUE	Tumour/Stroma:TIL+Mac High	TRUE	NA	FALSE	FALSE
P9_T1-R2	P9	Tumour	LUAD	TRUE	TRUE	TRUE	TRUE	Intact	Intact	TRUE	TRUE	Tumour/Stroma:TIL+Mac High	TRUE	FALSE	TRUE	FALSE
P91_T1-R1	P91	Tumour	LUAD	TRUE	TRUE	TRUE	TRUE	Intact	Intact	TRUE	TRUE	Undefined	TRUE	FALSE	FALSE	FALSE
P91_T1-R2	P91	Tumour	LUAD	TRUE	TRUE	FALSE	TRUE	Intact	Intact	FALSE	FALSE	Tumour/Stroma:Immune Low	TRUE	FALSE	FALSE	FALSE
P93_T1-R1	P93	Tumour	LUAD	TRUE	FALSE	TRUE	TRUE	Intact	Intact	TRUE	TRUE	Tumour:TIL+Mac Excluded	TRUE	NA	FALSE	FALSE
P93_T1-R2	P93	Tumour	LUAD	TRUE	TRUE	TRUE	TRUE	NA	NA	FALSE	FALSE	Tumour/Stroma:Neutrophil High	TRUE	FALSE	TRUE	FALSE
P98_T1-R1	P98	Tumour	LUAD	FALSE	TRUE	TRUE	TRUE	Intact	Intact	TRUE	TRUE	NA	TRUE	TRUE	FALSE	FALSE
P98_T1-R3	P98	Tumour	LUAD	TRUE	TRUE	TRUE	TRUE	Intact	Intact	TRUE	TRUE	Undefined	TRUE	FALSE	FALSE	TRUE
P10_T1-R1	P10	Tumour	LUSC	TRUE	TRUE	TRUE	TRUE	Disrupted	Disrupted	TRUE	TRUE	Tumour/Stroma:TIL+Mac High	TRUE	FALSE	TRUE	FALSE
P10_T1-R3	P10	Tumour	LUSC	TRUE	TRUE	TRUE	TRUE	Disrupted	Disrupted	TRUE	TRUE	Tumour:TIL+Mac Excluded	TRUE	FALSE	FALSE	FALSE
P109_T1-R1	P109	Tumour	LUSC	TRUE	TRUE	TRUE	TRUE	Disrupted	Disrupted	TRUE	TRUE	Tumour/Stroma:Neutrophil High	TRUE	FALSE	FALSE	FALSE
P124_T1-R1	P124	Tumour	LUSC	TRUE	TRUE	TRUE	TRUE	Disrupted	Disrupted	TRUE	TRUE	Tumour/Stroma:TIL+Mac High	TRUE	FALSE	TRUE	FALSE
P124_T1-R2	P124	Tumour	LUSC	TRUE	TRUE	TRUE	TRUE	Disrupted	Disrupted	TRUE	TRUE	Tumour:TIL+Mac Excluded	TRUE	FALSE	FALSE	FALSE
P124_T1-R3	P124	Tumour	LUSC	TRUE	TRUE	TRUE	TRUE	Disrupted	Disrupted	TRUE	TRUE	Tumour:TIL+Mac Excluded	TRUE	FALSE	FALSE	FALSE
P124_T1-R4	P124	Tumour	LUSC	TRUE	TRUE	TRUE	TRUE	Disrupted	Disrupted	TRUE	TRUE	Tumour/Stroma:TIL+Mac High	TRUE	TRUE	FALSE	FALSE
P133_T1-R1	P133	Tumour	LUSC	TRUE	TRUE	FALSE	TRUE	Disrupted	Disrupted	FALSE	FALSE	Tumour/Stroma:Neutrophil High	TRUE	FALSE	FALSE	FALSE
P133_T1-R2	P133	Tumour	LUSC	TRUE	TRUE	FALSE	TRUE	Intact	Intact	FALSE	FALSE	Tumour/Stroma:Neutrophil High	TRUE	FALSE	TRUE	FALSE
P133_T1-R3	P133	Tumour	LUSC	TRUE	TRUE	FALSE	TRUE	Disrupted	Disrupted	FALSE	FALSE	Tumour/Stroma:Neutrophil High	TRUE	FALSE	TRUE	FALSE
P16_T1-R1	P16	Tumour	LUSC	TRUE	TRUE	TRUE	TRUE	Disrupted	Disrupted	TRUE	TRUE	Tumour/Stroma:TIL+Mac High	TRUE	FALSE	FALSE	FALSE
P16_T1-R2	P16	Tumour	LUSC	TRUE	TRUE	TRUE	TRUE	Disrupted	Disrupted	TRUE	TRUE	Tumour/Stroma:TIL+Mac High	TRUE	FALSE	FALSE	TRUE
P16_T1-R3	P16	Tumour	LUSC	FALSE	TRUE	TRUE	TRUE	Disrupted	Disrupted	TRUE	TRUE	NA	TRUE	FALSE	FALSE	FALSE
P16_T1-R5	P16	Tumour	LUSC	TRUE	TRUE	TRUE	TRUE	Disrupted	Disrupted	TRUE	TRUE	Undefined	TRUE	FALSE	FALSE	FALSE
P19_T1-R1	P19	Tumour	LUSC	TRUE	TRUE	TRUE	TRUE	Intact	Intact	TRUE	TRUE	Undefined	TRUE	FALSE	TRUE	FALSE
P19_T1-R4	P19	Tumour	LUSC	TRUE	TRUE	TRUE	TRUE	Intact	Intact	TRUE	TRUE	Tumour/Stroma:Neutrophil High	TRUE	FALSE	TRUE	FALSE
P23_T1-R1	P23	Tumour	LUSC	TRUE	TRUE	TRUE	TRUE	Intact	Disrupted	TRUE	TRUE	Tumour:TIL+Mac Excluded	TRUE	FALSE	FALSE	FALSE
P23_T1-R2	P23	Tumour	LUSC	TRUE	TRUE	TRUE	TRUE	Intact	Disrupted	TRUE	TRUE	Tumour/Stroma:TIL+Mac High	TRUE	TRUE	TRUE	FALSE
P23_T1-R3	P23	Tumour	LUSC	TRUE	TRUE	TRUE	TRUE	Intact	Disrupted	TRUE	TRUE	Tumour/Stroma:TIL+Mac High	TRUE	FALSE	FALSE	FALSE
P23_T1-R4	P23	Tumour	LUSC	TRUE	TRUE	TRUE	TRUE	Intact	Disrupted	TRUE	TRUE	Tumour/Stroma:TIL+Mac High	TRUE	FALSE	FALSE	FALSE
P26_T1-R1	P26	Tumour	LUSC	TRUE	TRUE	FALSE	TRUE	NA	NA	FALSE	FALSE	Tumour/Stroma:Neutrophil High	TRUE	FALSE	TRUE	FALSE
P26_T1-R3	P26	Tumour	LUSC	TRUE	TRUE	FALSE	TRUE	Disrupted	Disrupted	FALSE	FALSE	Tumour:TIL+Mac Excluded	TRUE	TRUE	FALSE	FALSE
P26_T1-R4	P26	Tumour	LUSC	TRUE	TRUE	TRUE	TRUE	Disrupted	Disrupted	TRUE	TRUE	Tumour/Stroma:TIL+Mac High	TRUE	FALSE	FALSE	FALSE
P26_T1-R5	P26	Tumour	LUSC	TRUE	TRUE	TRUE	TRUE	Disrupted	Disrupted	TRUE	TRUE	Tumour/Stroma:Neutrophil High	TRUE	FALSE	FALSE	FALSE
P27_T1-R1	P27	Tumour	LUSC	FALSE	TRUE	TRUE	TRUE	Disrupted	Disrupted	TRUE	TRUE	NA	TRUE	FALSE	FALSE	FALSE
P27_T1-R2	P27	Tumour	LUSC	TRUE	TRUE	TRUE	TRUE	Disrupted	Disrupted	TRUE	TRUE	Tumour/Stroma:Neutrophil High	TRUE	FALSE	TRUE	FALSE
P29_T1-R1	P29	Tumour	LUSC	TRUE	TRUE	FALSE	TRUE	Disrupted	Disrupted	FALSE	FALSE	Tumour:TIL+Mac Excluded	TRUE	TRUE	FALSE	FALSE
P34_T1-R1	P34	Tumour	LUSC	FALSE	TRUE	FALSE	TRUE	NA	NA	FALSE	FALSE	NA	TRUE	FALSE	FALSE	FALSE
P34_T1-R2	P34	Tumour	LUSC	TRUE	TRUE	FALSE	TRUE	NA	NA	FALSE	FALSE	Tumour/Stroma:Neutrophil High	TRUE	FALSE	TRUE	FALSE
P39_T1-R2	P39	Tumour	LUSC	TRUE	TRUE	TRUE	TRUE	NA	NA	TRUE	FALSE	Tumour/Stroma:Immune Low	TRUE	TRUE	TRUE	FALSE
P39_T1-R3	P39	Tumour	LUSC	TRUE	TRUE	TRUE	TRUE	NA	NA	TRUE	FALSE	Tumour/Stroma:Immune Low	TRUE	TRUE	TRUE	FALSE
P39_T1-R4	P39	Tumour	LUSC	TRUE	TRUE	TRUE	TRUE	NA	NA	TRUE	FALSE	Tumour/Stroma:Immune Low	TRUE	FALSE	TRUE	FALSE
P42_T1-R1	P42	Tumour	LUSC	TRUE	FALSE	TRUE	TRUE	Intact	Intact	TRUE	TRUE	Tumour/Stroma:Neutrophil High	TRUE	NA	TRUE	FALSE
P48_T1-R2	P48	Tumour	LUSC	TRUE	TRUE	TRUE	TRUE	Disrupted	Disrupted	TRUE	TRUE	Tumour/Stroma:Neutrophil High	TRUE	FALSE	FALSE	FALSE
P54_T1-R1	P54	Tumour	LUSC	TRUE	TRUE	TRUE	TRUE	Intact	Intact	TRUE	TRUE	Tumour/Stroma:Neutrophil High	TRUE	FALSE	TRUE	FALSE
P6_T1-R1	P6	Tumour	LUSC	TRUE	TRUE	TRUE	TRUE	Disrupted	Disrupted	TRUE	TRUE	Tumour/Stroma:Immune Low	TRUE	FALSE	FALSE	FALSE
P6_T1-R2	P6	Tumour	LUSC	TRUE	FALSE	TRUE	TRUE	Disrupted	Disrupted	TRUE	TRUE	Tumour/Stroma:Immune Low	TRUE	NA	TRUE	FALSE
P6_T1-R3	P6	Tumour	LUSC	TRUE	FALSE	FALSE	TRUE	NA	NA	FALSE	FALSE	Tumour/Stroma:TIL+Mac High	TRUE	NA	TRUE	FALSE
P61_T1-R4	P61	Tumour	LUSC	TRUE	TRUE	FALSE	TRUE	Intact	Intact	FALSE	FALSE	Tumour:TIL+Mac Excluded	TRUE	FALSE	FALSE	FALSE
P65_T1-R1	P65	Tumour	LUSC	TRUE	TRUE	TRUE	TRUE	Disrupted	Disrupted	TRUE	TRUE	Tumour/Stroma:Immune Low	TRUE	FALSE	TRUE	FALSE
P65_T1-R2	P65	Tumour	LUSC	TRUE	TRUE	TRUE	TRUE	Intact	Intact	TRUE	TRUE	Tumour:TIL+Mac Excluded	TRUE	FALSE	TRUE	FALSE
P65_T1-R3	P65	Tumour	LUSC	TRUE	TRUE	TRUE	TRUE	Disrupted	Disrupted	TRUE	TRUE	Tumour/Stroma:Immune Low	TRUE	TRUE	TRUE	FALSE
P66_T1-R1	P66	Tumour	LUSC	TRUE	TRUE	TRUE	TRUE	Intact	Intact	TRUE	TRUE	Tumour:TIL+Mac Excluded	TRUE	FALSE	FALSE	FALSE
P66_T1-R2	P66	Tumour	LUSC	TRUE	TRUE	TRUE	TRUE	Intact	Intact	TRUE	TRUE	Tumour:TIL+Mac Excluded	TRUE	FALSE	TRUE	FALSE
P66_T1-R3	P66	Tumour	LUSC	TRUE	TRUE	TRUE	TRUE	Intact	Intact	TRUE	TRUE	Tumour:TIL+Mac Excluded	TRUE	TRUE	FALSE	FALSE
P66_T1-R4	P66	Tumour	LUSC	TRUE	TRUE	TRUE	TRUE	Intact	Intact	TRUE	TRUE	Tumour:TIL+Mac Excluded	TRUE	FALSE	FALSE	FALSE
P73_T1-R1	P73	Tumour	LUSC	TRUE	TRUE	TRUE	TRUE	Intact	Disrupted	TRUE	TRUE	Tumour/Stroma:Immune Low	TRUE	FALSE	FALSE	FALSE
P83_T1-R1	P83	Tumour	LUSC	FALSE	TRUE	FALSE	FALSE	NA	NA	FALSE	FALSE	NA	TRUE	FALSE	FALSE	FALSE
P84_T1-R2	P84	Tumour	LUSC	TRUE	TRUE	FALSE	FALSE	NA	NA	FALSE	FALSE	Tumour/Stroma:TIL+Mac High	TRUE	FALSE	FALSE	FALSE
P87_T1-R2	P87	Tumour	LUSC	TRUE	TRUE	TRUE	TRUE	Disrupted	Disrupted	TRUE	TRUE	Tumour/Stroma:Neutrophil High	TRUE	FALSE	FALSE	FALSE
P92_T1-R1	P92	Tumour	LUSC	TRUE	TRUE	TRUE	TRUE	Intact	Intact	TRUE	TRUE	Tumour/Stroma:TIL+Mac High	TRUE	FALSE	FALSE	TRUE
P92_T1-R5	P92	Tumour	LUSC	TRUE	TRUE	TRUE	TRUE	Intact	Intact	TRUE	TRUE	Tumour/Stroma:Neutrophil High	TRUE	TRUE	TRUE	FALSE
P92_T1-R6	P92	Tumour	LUSC	TRUE	TRUE	TRUE	TRUE	Disrupted	Disrupted	TRUE	TRUE	Tumour/Stroma:TIL+Mac High	TRUE	FALSE	FALSE	TRUE
P92_T1-R7	P92	Tumour	LUSC	TRUE	TRUE	TRUE	TRUE	Intact	Intact	TRUE	TRUE	Tumour/Stroma:Neutrophil High	TRUE	TRUE	TRUE	FALSE
P22_T1-R1	P22	Tumour	NSCLC-Other	FALSE	TRUE	TRUE	TRUE	Intact	Intact	TRUE	TRUE	NA	TRUE	FALSE	FALSE	FALSE
P22_T1-R4	P22	Tumour	NSCLC-Other	TRUE	TRUE	FALSE	TRUE	NA	NA	FALSE	FALSE	Tumour/Stroma:Neutrophil High	TRUE	FALSE	FALSE	FALSE
P25_T1-R1	P25	Tumour	NSCLC-Other	TRUE	FALSE	TRUE	TRUE	Intact	Intact	TRUE	TRUE	Tumour/Stroma:Immune Low	TRUE	NA	TRUE	FALSE
P25_T1-R2	P25	Tumour	NSCLC-Other	TRUE	TRUE	TRUE	TRUE	Intact	Intact	TRUE	TRUE	Tumour/Stroma:Immune Low	TRUE	FALSE	FALSE	FALSE
P25_T1-R3	P25	Tumour	NSCLC-Other	TRUE	TRUE	TRUE	TRUE	Intact	Intact	TRUE	TRUE	Tumour/Stroma:Immune Low	TRUE	FALSE	FALSE	FALSE
P32_T1-R2	P32	Tumour	NSCLC-Other	TRUE	TRUE	TRUE	TRUE	Disrupted	Disrupted	TRUE	FALSE	Tumour/Stroma:TIL+Mac High	TRUE	FALSE	FALSE	TRUE
P32_T1-R3	P32	Tumour	NSCLC-Other	TRUE	TRUE	TRUE	TRUE	Intact	Intact	TRUE	TRUE	Tumour/Stroma:TIL+Mac High	TRUE	FALSE	FALSE	FALSE
P32_T1-R6	P32	Tumour	NSCLC-Other	FALSE	TRUE	FALSE	TRUE	Intact	Intact	FALSE	FALSE	NA	TRUE	FALSE	FALSE	FALSE
P32_T1-R7	P32	Tumour	NSCLC-Other	TRUE	TRUE	TRUE	TRUE	Intact	Intact	TRUE	TRUE	Tumour/Stroma:TIL+Mac High	TRUE	FALSE	FALSE	FALSE
P38_T1-R4	P38	Tumour	NSCLC-Other	TRUE	TRUE	FALSE	TRUE	NA	NA	FALSE	FALSE	Undefined	TRUE	TRUE	FALSE	FALSE
P7_T1-R2	P7	Tumour	NSCLC-Other	TRUE	TRUE	TRUE	TRUE	Intact	Intact	TRUE	TRUE	Tumour:TIL+Mac Excluded	TRUE	FALSE	FALSE	FALSE
P7_T1-R3	P7	Tumour	NSCLC-Other	TRUE	TRUE	TRUE	TRUE	Intact	Intact	TRUE	TRUE	Tumour/Stroma:TIL+Mac High	TRUE	FALSE	FALSE	TRUE
P75_T1-R2	P75	Tumour	NSCLC-Other	TRUE	TRUE	TRUE	TRUE	Intact	Intact	TRUE	TRUE	Undefined	TRUE	FALSE	FALSE	FALSE
P75_T1-R3	P75	Tumour	NSCLC-Other	TRUE	TRUE	FALSE	TRUE	Intact	Intact	FALSE	FALSE	Tumour/Stroma:TIL+Mac High	TRUE	FALSE	FALSE	FALSE
P75_T1-R4	P75	Tumour	NSCLC-Other	TRUE	TRUE	TRUE	TRUE	Intact	Intact	TRUE	TRUE	Undefined	TRUE	FALSE	FALSE	FALSE
P103_N	P103	Normal	LUAD	TRUE	TRUE	NA	NA	NA	NA	NA	NA	NA	NA	NA	NA	NA
P108_N	P108	Normal	LUAD	TRUE	TRUE	NA	NA	NA	NA	NA	NA	NA	NA	NA	NA	NA
P111_N	P111	Normal	LUAD	TRUE	TRUE	NA	NA	NA	NA	NA	NA	NA	NA	NA	NA	NA
P114_N	P114	Normal	LUAD	TRUE	TRUE	NA	NA	NA	NA	NA	NA	NA	NA	NA	NA	NA
P14_N	P14	Normal	LUAD	TRUE	TRUE	NA	NA	NA	NA	NA	NA	NA	NA	NA	NA	NA
P17_N	P17	Normal	LUAD	TRUE	TRUE	NA	NA	NA	NA	NA	NA	NA	NA	NA	NA	NA
P21_N	P21	Normal	LUAD	TRUE	TRUE	NA	NA	NA	NA	NA	NA	NA	NA	NA	NA	NA
P24_N	P24	Normal	LUAD	TRUE	TRUE	NA	NA	NA	NA	NA	NA	NA	NA	NA	NA	NA
P33_N	P33	Normal	LUAD	FALSE	TRUE	NA	NA	NA	NA	NA	NA	NA	NA	NA	NA	NA
P36_N	P36	Normal	LUAD	TRUE	TRUE	NA	NA	NA	NA	NA	NA	NA	NA	NA	NA	NA
P37_N	P37	Normal	LUAD	TRUE	TRUE	NA	NA	NA	NA	NA	NA	NA	NA	NA	NA	NA
P4_N	P4	Normal	LUAD	TRUE	TRUE	NA	NA	NA	NA	NA	NA	NA	NA	NA	NA	NA
P41_N	P41	Normal	LUAD	TRUE	TRUE	NA	NA	NA	NA	NA	NA	NA	NA	NA	NA	NA
P49_N	P49	Normal	LUAD	TRUE	TRUE	NA	NA	NA	NA	NA	NA	NA	NA	NA	NA	NA
P50_N	P50	Normal	LUAD	TRUE	TRUE	NA	NA	NA	NA	NA	NA	NA	NA	NA	NA	NA
P53_N	P53	Normal	LUAD	TRUE	TRUE	NA	NA	NA	NA	NA	NA	NA	NA	NA	NA	NA
P58_N	P58	Normal	LUAD	TRUE	TRUE	NA	NA	NA	NA	NA	NA	NA	NA	NA	NA	NA
P60_N	P60	Normal	LUAD	TRUE	TRUE	NA	NA	NA	NA	NA	NA	NA	NA	NA	NA	NA
P63_N	P63	Normal	LUAD	TRUE	TRUE	NA	NA	NA	NA	NA	NA	NA	NA	NA	NA	NA
P64_N	P64	Normal	LUAD	TRUE	TRUE	NA	NA	NA	NA	NA	NA	NA	NA	NA	NA	NA
P71_N	P71	Normal	LUAD	TRUE	TRUE	NA	NA	NA	NA	NA	NA	NA	NA	NA	NA	NA
P78_N	P78	Normal	LUAD	TRUE	TRUE	NA	NA	NA	NA	NA	NA	NA	NA	NA	NA	NA
P82_N	P82	Normal	LUAD	TRUE	FALSE	NA	NA	NA	NA	NA	NA	NA	NA	NA	NA	NA
P89_N	P89	Normal	LUAD	TRUE	TRUE	NA	NA	NA	NA	NA	NA	NA	NA	NA	NA	NA
P91_N	P91	Normal	LUAD	TRUE	TRUE	NA	NA	NA	NA	NA	NA	NA	NA	NA	NA	NA
P93_N	P93	Normal	LUAD	TRUE	TRUE	NA	NA	NA	NA	NA	NA	NA	NA	NA	NA	NA
P98_N	P98	Normal	LUAD	FALSE	TRUE	NA	NA	NA	NA	NA	NA	NA	NA	NA	NA	NA
P10_N	P10	Normal	LUSC	TRUE	TRUE	NA	NA	NA	NA	NA	NA	NA	NA	NA	NA	NA
P106_N	P106	Normal	LUSC	TRUE	TRUE	NA	NA	NA	NA	NA	NA	NA	NA	NA	NA	NA
P109_N	P109	Normal	LUSC	FALSE	TRUE	NA	NA	NA	NA	NA	NA	NA	NA	NA	NA	NA
P124_N	P124	Normal	LUSC	TRUE	TRUE	NA	NA	NA	NA	NA	NA	NA	NA	NA	NA	NA
P13_N	P13	Normal	LUSC	TRUE	TRUE	NA	NA	NA	NA	NA	NA	NA	NA	NA	NA	NA
P132_N	P132	Normal	LUSC	TRUE	TRUE	NA	NA	NA	NA	NA	NA	NA	NA	NA	NA	NA
P133_N	P133	Normal	LUSC	TRUE	TRUE	NA	NA	NA	NA	NA	NA	NA	NA	NA	NA	NA
P139_N	P139	Normal	LUSC	TRUE	TRUE	NA	NA	NA	NA	NA	NA	NA	NA	NA	NA	NA
P16_N	P16	Normal	LUSC	TRUE	TRUE	NA	NA	NA	NA	NA	NA	NA	NA	NA	NA	NA
P26_N	P26	Normal	LUSC	TRUE	FALSE	NA	NA	NA	NA	NA	NA	NA	NA	NA	NA	NA
P27_N	P27	Normal	LUSC	TRUE	TRUE	NA	NA	NA	NA	NA	NA	NA	NA	NA	NA	NA
P48_N	P48	Normal	LUSC	TRUE	TRUE	NA	NA	NA	NA	NA	NA	NA	NA	NA	NA	NA
P59_N	P59	Normal	LUSC	TRUE	TRUE	NA	NA	NA	NA	NA	NA	NA	NA	NA	NA	NA
P61_N	P61	Normal	LUSC	TRUE	TRUE	NA	NA	NA	NA	NA	NA	NA	NA	NA	NA	NA
P84_N	P84	Normal	LUSC	TRUE	TRUE	NA	NA	NA	NA	NA	NA	NA	NA	NA	NA	NA
P87_N	P87	Normal	LUSC	TRUE	TRUE	NA	NA	NA	NA	NA	NA	NA	NA	NA	NA	NA
P92_N	P92	Normal	LUSC	TRUE	TRUE	NA	NA	NA	NA	NA	NA	NA	NA	NA	NA	NA
P22_N	P22	Normal	NSCLC-Other	TRUE	TRUE	NA	NA	NA	NA	NA	NA	NA	NA	NA	NA	NA
P25_N	P25	Normal	NSCLC-Other	TRUE	TRUE	NA	NA	NA	NA	NA	NA	NA	NA	NA	NA	NA
P38_N	P38	Normal	NSCLC-Other	TRUE	TRUE	NA	NA	NA	NA	NA	NA	NA	NA	NA	NA	NA
P75_N	P75	Normal	NSCLC-Other	TRUE	TRUE	NA	NA	NA	NA	NA	NA	NA	NA	NA	NA	NA
P90_N	P90	Normal	NSCLC-Other	TRUE	FALSE	NA	NA	NA	NA	NA	NA	NA	NA	NA	NA	NA

## Sheet: SuppTable S3
Supplementary Table S3. TRACERx 421 cohort information.
patient	region	Tx100	Tx421	tcells_and_stroma_panel (tumour cores)	pan_immune_panel (tumour cores)	TME_class	RNASeq	PIK3CA mutation info	tan_analysis_cohort	diagnostic TAN_score	regional TAN_score	metastasising tumours	survival analysis	survival analysis note
P1	P1_T1-R2	TRUE	TRUE	TRUE	TRUE	Tumour:TIL+MΦ Excluded	TRUE	TRUE	discovery_cohort	TRUE	TRUE	metastasising	TRUE
P1	P1_T1-R3	TRUE	TRUE	TRUE	TRUE	Tumour/Stroma:Immune Low	TRUE	TRUE	discovery_cohort	TRUE	TRUE	metastasising	TRUE
P1	P1_T1-R4	TRUE	TRUE	TRUE	FALSE	NA	TRUE	TRUE	discovery_cohort	TRUE	TRUE	metastasising	TRUE
P1	P1_T1-R1	FALSE	TRUE	FALSE	FALSE	NA	TRUE	TRUE	discovery_cohort	TRUE	TRUE	metastasising	TRUE
P10	P10_T1-R1	TRUE	TRUE	TRUE	TRUE	Tumour/Stroma:TIL+MΦ High	TRUE	TRUE	discovery_cohort	TRUE	TRUE	control	TRUE
P10	P10_T1-R3	TRUE	TRUE	TRUE	TRUE	Tumour:TIL+MΦ Excluded	TRUE	TRUE	discovery_cohort	TRUE	TRUE	control	TRUE
P106	P106_T1-R1	TRUE	TRUE	FALSE	FALSE	NA	FALSE	TRUE	validation_cohort	TRUE	TRUE	NA	TRUE
P36	P36_T1-R1	TRUE	TRUE	TRUE	FALSE	NA	TRUE	TRUE	validation_cohort	TRUE	TRUE	control	TRUE
P58	P58_T1-R1	TRUE	TRUE	FALSE	FALSE	NA	TRUE	TRUE	validation_cohort	TRUE	TRUE	metastasising	TRUE
P58	P58_T1-R2	TRUE	TRUE	FALSE	FALSE	NA	TRUE	TRUE	validation_cohort	TRUE	TRUE	metastasising	TRUE
P89	P89_T1-R1	TRUE	TRUE	FALSE	FALSE	NA	TRUE	TRUE	validation_cohort	TRUE	TRUE	control	TRUE
P94	P94_T1-R2	TRUE	TRUE	FALSE	FALSE	NA	TRUE	TRUE	validation_cohort	TRUE	TRUE	NA	TRUE
P94	P94_T1-R3	TRUE	TRUE	FALSE	FALSE	NA	FALSE	TRUE	validation_cohort	TRUE	TRUE	NA	TRUE
P94	P94_T1-R4	TRUE	TRUE	FALSE	FALSE	NA	FALSE	TRUE	validation_cohort	TRUE	TRUE	NA	TRUE
P102	P102_T1-R1	TRUE	TRUE	TRUE	TRUE	Tumour/Stroma:Neutrophil High	TRUE	TRUE	discovery_cohort	TRUE	TRUE	control	TRUE
P102	P102_T1-R2	TRUE	TRUE	TRUE	TRUE	Tumour/Stroma:Neutrophil High	TRUE	TRUE	discovery_cohort	TRUE	TRUE	control	TRUE
P103	P103_T1-R1	TRUE	TRUE	FALSE	TRUE	Tumour/Stroma:TIL+MΦ High	TRUE	TRUE	discovery_cohort	TRUE	TRUE	NA	TRUE
P103	P103_T1-R2	TRUE	TRUE	TRUE	TRUE	Tumour/Stroma:TIL+MΦ High	TRUE	TRUE	discovery_cohort	TRUE	TRUE	NA	TRUE
P103	P103_T1-R3	TRUE	TRUE	TRUE	TRUE	Tumour/Stroma:TIL+MΦ High	TRUE	TRUE	discovery_cohort	TRUE	TRUE	NA	TRUE
P103	P103_T1-R4	FALSE	TRUE	FALSE	FALSE	NA	TRUE	TRUE	discovery_cohort	TRUE	TRUE	NA	TRUE
P103	P103_T1-R5	FALSE	TRUE	FALSE	FALSE	NA	TRUE	TRUE	discovery_cohort	TRUE	TRUE	NA	TRUE
P94	P94_T1-R5	TRUE	TRUE	FALSE	FALSE	NA	FALSE	TRUE	validation_cohort	TRUE	TRUE	NA	TRUE
P94	P94_T1-R6	TRUE	TRUE	FALSE	FALSE	NA	TRUE	TRUE	validation_cohort	TRUE	TRUE	NA	TRUE
P105	P105_T1-R1	TRUE	TRUE	TRUE	TRUE	Tumour:TIL+MΦ Excluded	TRUE	TRUE	discovery_cohort	TRUE	TRUE	control	TRUE
P105	P105_T1-R2	FALSE	TRUE	FALSE	FALSE	NA	TRUE	TRUE	discovery_cohort	TRUE	TRUE	control	TRUE
P94	P94_T1-R7	TRUE	TRUE	FALSE	FALSE	NA	TRUE	TRUE	validation_cohort	TRUE	TRUE	NA	TRUE
P100	P100_T1-R1	FALSE	TRUE	FALSE	FALSE	NA	FALSE	TRUE	validation_cohort	TRUE	TRUE	NA	TRUE
P100	P100_T1-R2	FALSE	TRUE	FALSE	FALSE	NA	TRUE	TRUE	validation_cohort	TRUE	TRUE	NA	TRUE
P100	P100_T1-R3	FALSE	TRUE	FALSE	FALSE	NA	TRUE	TRUE	validation_cohort	TRUE	TRUE	NA	TRUE
P100	P100_T1-R4	FALSE	TRUE	FALSE	FALSE	NA	TRUE	TRUE	validation_cohort	TRUE	TRUE	NA	TRUE
P101	P101_T1-R1	FALSE	TRUE	FALSE	FALSE	NA	FALSE	TRUE	validation_cohort	TRUE	TRUE	control	TRUE
P101	P101_T1-R2	FALSE	TRUE	FALSE	FALSE	NA	FALSE	TRUE	validation_cohort	TRUE	TRUE	control	TRUE
P101	P101_T1-R3	FALSE	TRUE	FALSE	FALSE	NA	FALSE	TRUE	validation_cohort	TRUE	TRUE	control	TRUE
P101	P101_T1-R4	FALSE	TRUE	FALSE	FALSE	NA	FALSE	TRUE	validation_cohort	TRUE	TRUE	control	TRUE
P108	P108_T1-R1	TRUE	TRUE	TRUE	TRUE	Tumour/Stroma:TIL+MΦ High	TRUE	TRUE	discovery_cohort	TRUE	TRUE	NA	TRUE
P108	P108_T1-R2	FALSE	TRUE	FALSE	FALSE	NA	TRUE	TRUE	discovery_cohort	TRUE	TRUE	NA	TRUE
P109	P109_T1-R1	TRUE	TRUE	TRUE	TRUE	Tumour/Stroma:Neutrophil High	TRUE	TRUE	discovery_cohort	TRUE	TRUE	metastasising	TRUE
P109	P109_T1-R2	FALSE	TRUE	FALSE	FALSE	NA	TRUE	TRUE	discovery_cohort	TRUE	TRUE	metastasising	TRUE
P11	P11_T1-R1	TRUE	TRUE	TRUE	TRUE	Tumour:TIL+MΦ Excluded	FALSE	TRUE	discovery_cohort	TRUE	TRUE	control	TRUE
P11	P11_T1-R2	TRUE	TRUE	TRUE	TRUE	Tumour/Stroma:TIL+MΦ High	FALSE	TRUE	discovery_cohort	TRUE	TRUE	control	TRUE
P110	P110_T1-R1	FALSE	TRUE	FALSE	FALSE	NA	TRUE	TRUE	NA	FALSE	FALSE	control	TRUE
P110	P110_T1-R2	FALSE	TRUE	FALSE	FALSE	NA	TRUE	TRUE	NA	FALSE	FALSE	control	TRUE
P111	P111_T1-R1	TRUE	TRUE	TRUE	TRUE	Tumour/Stroma:Immune Low	TRUE	TRUE	discovery_cohort	TRUE	TRUE	metastasising	TRUE
P111	P111_T1-R2	TRUE	TRUE	TRUE	TRUE	Tumour/Stroma:Immune Low	TRUE	TRUE	discovery_cohort	TRUE	TRUE	metastasising	TRUE
P104	P104_T1-R1	FALSE	TRUE	FALSE	FALSE	NA	TRUE	TRUE	validation_cohort	TRUE	TRUE	metastasising	TRUE
P104	P104_T1-R2	FALSE	TRUE	FALSE	FALSE	NA	TRUE	TRUE	validation_cohort	TRUE	TRUE	metastasising	TRUE
P106	P106_T1-R2	FALSE	TRUE	FALSE	FALSE	NA	FALSE	TRUE	validation_cohort	TRUE	TRUE	NA	TRUE
P107	P107_T1-R1	FALSE	TRUE	FALSE	FALSE	NA	TRUE	TRUE	validation_cohort	TRUE	TRUE	metastasising	TRUE
P107	P107_T1-R2	FALSE	TRUE	FALSE	FALSE	NA	TRUE	TRUE	validation_cohort	TRUE	TRUE	metastasising	TRUE
P107	P107_T1-R3	FALSE	TRUE	FALSE	FALSE	NA	FALSE	TRUE	validation_cohort	TRUE	TRUE	metastasising	TRUE
P107	P107_T1-R4	FALSE	TRUE	FALSE	FALSE	NA	FALSE	TRUE	validation_cohort	TRUE	TRUE	metastasising	TRUE
P114	P114_T1-R1	TRUE	TRUE	TRUE	TRUE	Tumour:TIL+MΦ Excluded	TRUE	TRUE	discovery_cohort	TRUE	TRUE	metastasising	TRUE
P114	P114_T1-R3	TRUE	TRUE	TRUE	TRUE	Tumour/Stroma:Immune Low	TRUE	TRUE	discovery_cohort	TRUE	TRUE	metastasising	TRUE
P114	P114_T1-R2	FALSE	TRUE	FALSE	FALSE	NA	TRUE	TRUE	discovery_cohort	TRUE	TRUE	metastasising	TRUE
P107	P107_T1-R5	FALSE	TRUE	FALSE	FALSE	NA	FALSE	TRUE	validation_cohort	TRUE	TRUE	metastasising	TRUE
P107	P107_T1-R6	FALSE	TRUE	FALSE	FALSE	NA	FALSE	TRUE	validation_cohort	TRUE	TRUE	metastasising	TRUE
P107	P107_T1-R7	FALSE	TRUE	FALSE	FALSE	NA	FALSE	TRUE	validation_cohort	TRUE	TRUE	metastasising	TRUE
P112	P112_T1-R1	FALSE	TRUE	FALSE	FALSE	NA	TRUE	TRUE	validation_cohort	TRUE	FALSE	metastasising	TRUE
P112	P112_T1-R2	FALSE	TRUE	FALSE	FALSE	NA	TRUE	TRUE	validation_cohort	TRUE	FALSE	metastasising	TRUE
P113	P113_T1-R1	FALSE	TRUE	FALSE	FALSE	NA	TRUE	TRUE	validation_cohort	TRUE	TRUE	metastasising	TRUE
P113	P113_T1-R2	FALSE	TRUE	FALSE	FALSE	NA	FALSE	TRUE	validation_cohort	TRUE	TRUE	metastasising	TRUE
P113	P113_T1-R3	FALSE	TRUE	FALSE	FALSE	NA	FALSE	TRUE	validation_cohort	TRUE	TRUE	metastasising	TRUE
P113	P113_T1-R4	FALSE	TRUE	FALSE	FALSE	NA	FALSE	TRUE	validation_cohort	TRUE	TRUE	metastasising	TRUE
P113	P113_T1-R5	FALSE	TRUE	FALSE	FALSE	NA	TRUE	TRUE	validation_cohort	TRUE	TRUE	metastasising	TRUE
P115	P115_T1-R1	FALSE	TRUE	FALSE	FALSE	NA	FALSE	TRUE	validation_cohort	TRUE	TRUE	NA	TRUE
P115	P115_T1-R2	FALSE	TRUE	FALSE	FALSE	NA	FALSE	TRUE	validation_cohort	TRUE	TRUE	NA	TRUE
P116	P116_T1-R1	FALSE	TRUE	FALSE	FALSE	NA	FALSE	TRUE	validation_cohort	TRUE	TRUE	control	TRUE
P116	P116_T1-R2	FALSE	TRUE	FALSE	FALSE	NA	TRUE	TRUE	validation_cohort	TRUE	TRUE	control	TRUE
P117	P117_T1-R1	FALSE	TRUE	FALSE	FALSE	NA	FALSE	TRUE	validation_cohort	TRUE	TRUE	metastasising	TRUE
P117	P117_T1-R2	FALSE	TRUE	FALSE	FALSE	NA	TRUE	TRUE	validation_cohort	TRUE	TRUE	metastasising	TRUE
P117	P117_T1-R3	FALSE	TRUE	FALSE	FALSE	NA	TRUE	TRUE	validation_cohort	TRUE	TRUE	metastasising	TRUE
P118	P118_T1-R1	FALSE	TRUE	FALSE	FALSE	NA	TRUE	TRUE	validation_cohort	TRUE	TRUE	control	TRUE
P12	P12_T1-R1	TRUE	TRUE	TRUE	TRUE	Tumour/Stroma:TIL+MΦ High	TRUE	TRUE	discovery_cohort	TRUE	TRUE	control	TRUE
P12	P12_T1-R3	TRUE	TRUE	FALSE	FALSE	NA	TRUE	TRUE	discovery_cohort	TRUE	TRUE	control	TRUE
P12	P12_T1-R2	FALSE	TRUE	FALSE	FALSE	NA	TRUE	TRUE	discovery_cohort	TRUE	TRUE	control	TRUE
P12	P12_T1-R4	FALSE	TRUE	FALSE	FALSE	NA	TRUE	TRUE	discovery_cohort	TRUE	TRUE	control	TRUE
P120	P120_T1-R1	FALSE	TRUE	FALSE	FALSE	NA	FALSE	TRUE	NA	FALSE	FALSE	NA	TRUE
P120	P120_T1-R2	FALSE	TRUE	FALSE	FALSE	NA	FALSE	TRUE	NA	FALSE	FALSE	NA	TRUE
P120	P120_T1-R3	FALSE	TRUE	FALSE	FALSE	NA	FALSE	TRUE	NA	FALSE	FALSE	NA	TRUE
P120	P120_T1-R4	FALSE	TRUE	FALSE	FALSE	NA	FALSE	TRUE	NA	FALSE	FALSE	NA	TRUE
P121	P121_T1-R2	TRUE	TRUE	TRUE	TRUE	Tumour/Stroma:TIL+MΦ High	FALSE	TRUE	discovery_cohort	TRUE	TRUE	metastasising	TRUE
P121	P121_T1-R3	TRUE	TRUE	TRUE	TRUE	Tumour:TIL+MΦ Excluded	FALSE	TRUE	discovery_cohort	TRUE	TRUE	metastasising	TRUE
P121	P121_T1-R4	TRUE	TRUE	TRUE	TRUE	Undefined	TRUE	TRUE	discovery_cohort	TRUE	TRUE	metastasising	TRUE
P121	P121_T1-R1	FALSE	TRUE	FALSE	FALSE	NA	TRUE	TRUE	discovery_cohort	TRUE	TRUE	metastasising	TRUE
P118	P118_T1-R2	FALSE	TRUE	FALSE	FALSE	NA	TRUE	TRUE	validation_cohort	TRUE	TRUE	control	TRUE
P118	P118_T1-R3	FALSE	TRUE	FALSE	FALSE	NA	TRUE	TRUE	validation_cohort	TRUE	TRUE	control	TRUE
P118	P118_T1-R4	FALSE	TRUE	FALSE	FALSE	NA	TRUE	TRUE	validation_cohort	TRUE	TRUE	control	TRUE
P118	P118_T1-R5	FALSE	TRUE	FALSE	FALSE	NA	FALSE	TRUE	validation_cohort	TRUE	TRUE	control	TRUE
P118	P118_T1-R6	FALSE	TRUE	FALSE	FALSE	NA	TRUE	TRUE	validation_cohort	TRUE	TRUE	control	TRUE
P118	P118_T1-R7	FALSE	TRUE	FALSE	FALSE	NA	TRUE	TRUE	validation_cohort	TRUE	TRUE	control	TRUE
P118	P118_T1-R8	FALSE	TRUE	FALSE	FALSE	NA	TRUE	TRUE	validation_cohort	TRUE	TRUE	control	TRUE
P119	P119_T1-R1	FALSE	TRUE	FALSE	FALSE	NA	TRUE	TRUE	validation_cohort	TRUE	TRUE	metastasising	TRUE
P119	P119_T1-R2	FALSE	TRUE	FALSE	FALSE	NA	TRUE	TRUE	validation_cohort	TRUE	TRUE	metastasising	TRUE
P124	P124_T1-R1	TRUE	TRUE	TRUE	TRUE	Tumour/Stroma:TIL+MΦ High	TRUE	TRUE	discovery_cohort	TRUE	TRUE	NA	TRUE
P124	P124_T1-R2	TRUE	TRUE	TRUE	TRUE	Tumour:TIL+MΦ Excluded	TRUE	TRUE	discovery_cohort	TRUE	TRUE	NA	TRUE
P124	P124_T1-R3	TRUE	TRUE	TRUE	TRUE	Tumour:TIL+MΦ Excluded	TRUE	TRUE	discovery_cohort	TRUE	TRUE	NA	TRUE
P124	P124_T1-R4	TRUE	TRUE	TRUE	TRUE	Tumour/Stroma:TIL+MΦ High	TRUE	TRUE	discovery_cohort	TRUE	TRUE	NA	TRUE
P119	P119_T1-R3	FALSE	TRUE	FALSE	FALSE	NA	TRUE	TRUE	validation_cohort	TRUE	TRUE	metastasising	TRUE
P122	P122_T1-R1	FALSE	TRUE	FALSE	FALSE	NA	TRUE	TRUE	validation_cohort	TRUE	TRUE	control	TRUE
P122	P122_T1-R2	FALSE	TRUE	FALSE	FALSE	NA	TRUE	TRUE	validation_cohort	TRUE	TRUE	control	TRUE
P122	P122_T1-R3	FALSE	TRUE	FALSE	FALSE	NA	TRUE	TRUE	validation_cohort	TRUE	TRUE	control	TRUE
P122	P122_T1-R4	FALSE	TRUE	FALSE	FALSE	NA	FALSE	TRUE	validation_cohort	TRUE	TRUE	control	TRUE
P123	P123_T1-R1	FALSE	TRUE	FALSE	FALSE	NA	FALSE	TRUE	validation_cohort	TRUE	TRUE	NA	TRUE
P123	P123_T1-R2	FALSE	TRUE	FALSE	FALSE	NA	TRUE	TRUE	validation_cohort	TRUE	TRUE	NA	TRUE
P123	P123_T1-R3	FALSE	TRUE	FALSE	FALSE	NA	FALSE	TRUE	validation_cohort	TRUE	TRUE	NA	TRUE
P123	P123_T1-R4	FALSE	TRUE	FALSE	FALSE	NA	FALSE	TRUE	validation_cohort	TRUE	TRUE	NA	TRUE
P123	P123_T1-R5	FALSE	TRUE	FALSE	FALSE	NA	FALSE	TRUE	validation_cohort	TRUE	TRUE	NA	TRUE
P125	P125_T1-R1	FALSE	TRUE	FALSE	FALSE	NA	TRUE	TRUE	validation_cohort	TRUE	FALSE	control	TRUE
P125	P125_T1-R2	FALSE	TRUE	FALSE	FALSE	NA	TRUE	TRUE	validation_cohort	TRUE	FALSE	control	TRUE
P125	P125_T1-R3	FALSE	TRUE	FALSE	FALSE	NA	FALSE	TRUE	validation_cohort	TRUE	FALSE	control	TRUE
P126	P126_T1-R1	FALSE	TRUE	FALSE	FALSE	NA	TRUE	TRUE	validation_cohort	TRUE	TRUE	NA	TRUE
P126	P126_T1-R2	FALSE	TRUE	FALSE	FALSE	NA	FALSE	TRUE	validation_cohort	TRUE	TRUE	NA	TRUE
P127	P127_T1-R1	FALSE	TRUE	FALSE	FALSE	NA	TRUE	TRUE	validation_cohort	TRUE	TRUE	control	TRUE
P127	P127_T1-R2	FALSE	TRUE	FALSE	FALSE	NA	TRUE	TRUE	validation_cohort	TRUE	TRUE	control	TRUE
P128	P128_T1-R1	FALSE	TRUE	FALSE	FALSE	NA	TRUE	TRUE	validation_cohort	TRUE	TRUE	metastasising	TRUE
P128	P128_T1-R2	FALSE	TRUE	FALSE	FALSE	NA	TRUE	TRUE	validation_cohort	TRUE	TRUE	metastasising	TRUE
P128	P128_T1-R3	FALSE	TRUE	FALSE	FALSE	NA	TRUE	TRUE	validation_cohort	TRUE	TRUE	metastasising	TRUE
P128	P128_T1-R4	FALSE	TRUE	FALSE	FALSE	NA	TRUE	TRUE	validation_cohort	TRUE	TRUE	metastasising	TRUE
P129	P129_T1-R1	FALSE	TRUE	FALSE	FALSE	NA	FALSE	TRUE	validation_cohort	TRUE	TRUE	control	TRUE
P129	P129_T1-R2	FALSE	TRUE	FALSE	FALSE	NA	FALSE	TRUE	validation_cohort	TRUE	TRUE	control	TRUE
P13	P13_T1-R1	FALSE	TRUE	FALSE	FALSE	NA	TRUE	TRUE	validation_cohort	TRUE	TRUE	NA	TRUE
P13	P13_T1-R2	FALSE	TRUE	FALSE	FALSE	NA	TRUE	TRUE	validation_cohort	TRUE	TRUE	NA	TRUE
P13	P13_T1-R3	FALSE	TRUE	FALSE	FALSE	NA	TRUE	TRUE	validation_cohort	TRUE	TRUE	NA	TRUE
P13	P13_T1-R4	FALSE	TRUE	FALSE	FALSE	NA	TRUE	TRUE	validation_cohort	TRUE	TRUE	NA	TRUE
P130	P130_T1-R1	FALSE	TRUE	FALSE	FALSE	NA	FALSE	TRUE	validation_cohort	TRUE	TRUE	metastasising	TRUE
P130	P130_T1-R2	FALSE	TRUE	FALSE	FALSE	NA	FALSE	TRUE	validation_cohort	TRUE	TRUE	metastasising	TRUE
P133	P133_T1-R1	TRUE	TRUE	TRUE	TRUE	Tumour/Stroma:Neutrophil High	FALSE	TRUE	discovery_cohort	TRUE	TRUE	metastasising	TRUE
P133	P133_T1-R2	TRUE	TRUE	TRUE	TRUE	Tumour/Stroma:Neutrophil High	FALSE	TRUE	discovery_cohort	TRUE	TRUE	metastasising	TRUE
P133	P133_T1-R3	TRUE	TRUE	TRUE	TRUE	Tumour/Stroma:Neutrophil High	FALSE	TRUE	discovery_cohort	TRUE	TRUE	metastasising	TRUE
P134	P134_T1-R1	FALSE	TRUE	FALSE	FALSE	NA	FALSE	TRUE	NA	FALSE	FALSE	NA	TRUE
P134	P134_T1-R2	FALSE	TRUE	FALSE	FALSE	NA	FALSE	TRUE	NA	FALSE	FALSE	NA	TRUE
P134	P134_T1-R3	FALSE	TRUE	FALSE	FALSE	NA	TRUE	TRUE	NA	FALSE	FALSE	NA	TRUE
P134	P134_T1-R4	FALSE	TRUE	FALSE	FALSE	NA	FALSE	TRUE	NA	FALSE	FALSE	NA	TRUE
P130	P130_T1-R3	FALSE	TRUE	FALSE	FALSE	NA	TRUE	TRUE	validation_cohort	TRUE	TRUE	metastasising	TRUE
P130	P130_T1-R4	FALSE	TRUE	FALSE	FALSE	NA	TRUE	TRUE	validation_cohort	TRUE	TRUE	metastasising	TRUE
P130	P130_T1-R5	FALSE	TRUE	FALSE	FALSE	NA	FALSE	TRUE	validation_cohort	TRUE	TRUE	metastasising	TRUE
P131	P131_T1-R1	FALSE	TRUE	FALSE	FALSE	NA	TRUE	TRUE	validation_cohort	TRUE	TRUE	NA	TRUE
P131	P131_T1-R2	FALSE	TRUE	FALSE	FALSE	NA	TRUE	TRUE	validation_cohort	TRUE	TRUE	NA	TRUE
P132	P132_T1-R2	FALSE	TRUE	FALSE	FALSE	NA	FALSE	TRUE	validation_cohort	TRUE	FALSE	NA	TRUE
P132	P132_T1-R3	FALSE	TRUE	FALSE	FALSE	NA	FALSE	TRUE	validation_cohort	TRUE	FALSE	NA	TRUE
P132	P132_T1-R4	FALSE	TRUE	FALSE	FALSE	NA	TRUE	TRUE	validation_cohort	TRUE	FALSE	NA	TRUE
P132	P132_T1-R5	FALSE	TRUE	FALSE	FALSE	NA	TRUE	TRUE	validation_cohort	TRUE	FALSE	NA	TRUE
P132	P132_T1-R6	FALSE	TRUE	FALSE	FALSE	NA	TRUE	TRUE	validation_cohort	TRUE	FALSE	NA	TRUE
P135	P135_T1-R1	FALSE	TRUE	FALSE	FALSE	NA	TRUE	TRUE	validation_cohort	TRUE	TRUE	control	TRUE
P135	P135_T1-R2	FALSE	TRUE	FALSE	FALSE	NA	FALSE	TRUE	validation_cohort	TRUE	TRUE	control	TRUE
P136	P136_T1-R1	FALSE	TRUE	FALSE	FALSE	NA	TRUE	TRUE	validation_cohort	TRUE	TRUE	NA	TRUE
P136	P136_T1-R2	FALSE	TRUE	FALSE	FALSE	NA	TRUE	TRUE	validation_cohort	TRUE	TRUE	NA	TRUE
P137	P137_T1-R1	FALSE	TRUE	FALSE	FALSE	NA	FALSE	TRUE	validation_cohort	TRUE	TRUE	control	TRUE
P14	P14_T1-R1	TRUE	TRUE	FALSE	TRUE	Tumour/Stroma:Neutrophil High	TRUE	TRUE	discovery_cohort	TRUE	TRUE	metastasising	TRUE
P14	P14_T1-R2	TRUE	TRUE	TRUE	TRUE	Tumour/Stroma:Neutrophil High	TRUE	TRUE	discovery_cohort	TRUE	TRUE	metastasising	TRUE
P14	P14_T1-R3	TRUE	TRUE	TRUE	TRUE	Tumour/Stroma:Neutrophil High	TRUE	TRUE	discovery_cohort	TRUE	TRUE	metastasising	TRUE
P14	P14_T1-R4	TRUE	TRUE	FALSE	FALSE	NA	TRUE	TRUE	discovery_cohort	TRUE	TRUE	metastasising	TRUE
P140	P140_T1-R1	TRUE	TRUE	TRUE	TRUE	Tumour/Stroma:Neutrophil High	TRUE	TRUE	discovery_cohort	TRUE	TRUE	NA	TRUE
P140	P140_T1-R2	TRUE	TRUE	FALSE	TRUE	Tumour/Stroma:Neutrophil High	TRUE	TRUE	discovery_cohort	TRUE	TRUE	NA	TRUE
P141	P141_T1-R2	TRUE	TRUE	TRUE	TRUE	Tumour/Stroma:TIL+MΦ High	TRUE	TRUE	discovery_cohort	TRUE	TRUE	NA	TRUE
P141	P141_T1-R1	FALSE	TRUE	FALSE	FALSE	NA	TRUE	TRUE	discovery_cohort	TRUE	TRUE	NA	TRUE
P142	P142_T1-R1	FALSE	TRUE	FALSE	FALSE	NA	FALSE	TRUE	NA	FALSE	FALSE	control	TRUE
P142	P142_T1-R2	FALSE	TRUE	FALSE	FALSE	NA	TRUE	TRUE	NA	FALSE	FALSE	control	TRUE
P137	P137_T1-R2	FALSE	TRUE	FALSE	FALSE	NA	FALSE	TRUE	validation_cohort	TRUE	TRUE	control	TRUE
P137	P137_T1-R3	FALSE	TRUE	FALSE	FALSE	NA	FALSE	TRUE	validation_cohort	TRUE	TRUE	control	TRUE
P137	P137_T1-R4	FALSE	TRUE	FALSE	FALSE	NA	FALSE	TRUE	validation_cohort	TRUE	TRUE	control	TRUE
P137	P137_T1-R5	FALSE	TRUE	FALSE	FALSE	NA	FALSE	TRUE	validation_cohort	TRUE	TRUE	control	TRUE
P138	P138_T1-R1	FALSE	TRUE	FALSE	FALSE	NA	TRUE	TRUE	validation_cohort	TRUE	TRUE	control	TRUE
P138	P138_T1-R2	FALSE	TRUE	FALSE	FALSE	NA	FALSE	TRUE	validation_cohort	TRUE	TRUE	control	TRUE
P138	P138_T1-R3	FALSE	TRUE	FALSE	FALSE	NA	TRUE	TRUE	validation_cohort	TRUE	TRUE	control	TRUE
P138	P138_T1-R4	FALSE	TRUE	FALSE	FALSE	NA	FALSE	TRUE	validation_cohort	TRUE	TRUE	control	TRUE
P139	P139_T1-R1	FALSE	TRUE	FALSE	FALSE	NA	TRUE	TRUE	validation_cohort	TRUE	FALSE	control	TRUE
P139	P139_T1-R2	FALSE	TRUE	FALSE	FALSE	NA	FALSE	TRUE	validation_cohort	TRUE	FALSE	control	TRUE
P143	P143_T1-R1	FALSE	TRUE	FALSE	FALSE	NA	FALSE	TRUE	validation_cohort	TRUE	TRUE	metastasising	TRUE
P143	P143_T1-R2	FALSE	TRUE	FALSE	FALSE	NA	FALSE	TRUE	validation_cohort	TRUE	TRUE	metastasising	TRUE
P143	P143_T1-R3	FALSE	TRUE	FALSE	FALSE	NA	FALSE	TRUE	validation_cohort	TRUE	TRUE	metastasising	TRUE
P143	P143_T1-R4	FALSE	TRUE	FALSE	FALSE	NA	FALSE	TRUE	validation_cohort	TRUE	TRUE	metastasising	TRUE
P144	P144_T1-R1	FALSE	TRUE	FALSE	FALSE	NA	TRUE	TRUE	validation_cohort	TRUE	TRUE	metastasising	TRUE
P144	P144_T1-R2	FALSE	TRUE	FALSE	FALSE	NA	TRUE	TRUE	validation_cohort	TRUE	TRUE	metastasising	TRUE
P145	P145_T1-R1	FALSE	TRUE	FALSE	FALSE	NA	FALSE	TRUE	validation_cohort	TRUE	TRUE	NA	TRUE
P145	P145_T1-R2	FALSE	TRUE	FALSE	FALSE	NA	TRUE	TRUE	validation_cohort	TRUE	TRUE	NA	TRUE
P146	P146_T1-R1	FALSE	TRUE	FALSE	FALSE	NA	FALSE	TRUE	validation_cohort	TRUE	FALSE	metastasising	TRUE
P146	P146_T1-R2	FALSE	TRUE	FALSE	FALSE	NA	FALSE	TRUE	validation_cohort	TRUE	FALSE	metastasising	TRUE
P147	P147_T1-R1	FALSE	TRUE	FALSE	FALSE	NA	TRUE	TRUE	validation_cohort	TRUE	TRUE	control	TRUE
P147	P147_T1-R2	FALSE	TRUE	FALSE	FALSE	NA	TRUE	TRUE	validation_cohort	TRUE	TRUE	control	TRUE
P147	P147_T1-R3	FALSE	TRUE	FALSE	FALSE	NA	TRUE	TRUE	validation_cohort	TRUE	TRUE	control	TRUE
P148	P148_T1-R1	FALSE	TRUE	FALSE	FALSE	NA	TRUE	TRUE	validation_cohort	TRUE	TRUE	control	TRUE
P148	P148_T1-R2	FALSE	TRUE	FALSE	FALSE	NA	TRUE	TRUE	validation_cohort	TRUE	TRUE	control	TRUE
P149	P149_T1-R1	FALSE	TRUE	FALSE	FALSE	NA	FALSE	TRUE	validation_cohort	TRUE	TRUE	metastasising	TRUE
P149	P149_T1-R2	FALSE	TRUE	FALSE	FALSE	NA	TRUE	TRUE	validation_cohort	TRUE	TRUE	metastasising	TRUE
P15	P15_T1-R1	FALSE	TRUE	FALSE	FALSE	NA	TRUE	TRUE	validation_cohort	TRUE	TRUE	control	TRUE
P15	P15_T1-R2	FALSE	TRUE	FALSE	FALSE	NA	TRUE	TRUE	validation_cohort	TRUE	TRUE	control	TRUE
P150	P150_T1-R1	FALSE	TRUE	FALSE	FALSE	NA	TRUE	TRUE	validation_cohort	TRUE	TRUE	control	TRUE
P150	P150_T1-R2	FALSE	TRUE	FALSE	FALSE	NA	FALSE	TRUE	validation_cohort	TRUE	TRUE	control	TRUE
P150	P150_T1-R3	FALSE	TRUE	FALSE	FALSE	NA	FALSE	TRUE	validation_cohort	TRUE	TRUE	control	TRUE
P150	P150_T1-R4	FALSE	TRUE	FALSE	FALSE	NA	TRUE	TRUE	validation_cohort	TRUE	TRUE	control	TRUE
P151	P151_T1-R1	FALSE	TRUE	FALSE	FALSE	NA	TRUE	TRUE	validation_cohort	TRUE	TRUE	NA	TRUE
P151	P151_T1-R2	FALSE	TRUE	FALSE	FALSE	NA	TRUE	TRUE	validation_cohort	TRUE	TRUE	NA	TRUE
P151	P151_T1-R3	FALSE	TRUE	FALSE	FALSE	NA	TRUE	TRUE	validation_cohort	TRUE	TRUE	NA	TRUE
P152	P152_T1-R1	FALSE	TRUE	FALSE	FALSE	NA	FALSE	TRUE	validation_cohort	TRUE	TRUE	NA	TRUE
P152	P152_T1-R2	FALSE	TRUE	FALSE	FALSE	NA	FALSE	TRUE	validation_cohort	TRUE	TRUE	NA	TRUE
P152	P152_T1-R3	FALSE	TRUE	FALSE	FALSE	NA	TRUE	TRUE	validation_cohort	TRUE	TRUE	NA	TRUE
P152	P152_T1-R4	FALSE	TRUE	FALSE	FALSE	NA	FALSE	TRUE	validation_cohort	TRUE	TRUE	NA	TRUE
P153	P153_T1-R1	FALSE	TRUE	FALSE	FALSE	NA	FALSE	TRUE	validation_cohort	TRUE	TRUE	NA	TRUE
P153	P153_T1-R2	FALSE	TRUE	FALSE	FALSE	NA	TRUE	TRUE	validation_cohort	TRUE	TRUE	NA	TRUE
P153	P153_T1-R3	FALSE	TRUE	FALSE	FALSE	NA	FALSE	TRUE	validation_cohort	TRUE	TRUE	NA	TRUE
P156	P156_T1-R1	FALSE	TRUE	FALSE	FALSE	NA	TRUE	TRUE	validation_cohort	TRUE	TRUE	NA	FALSE	synchronous primary lung cancers (LUAD & LUSC), whose tumour with the highest stage (LUAD) was not sequenced was excluded from the survival analysis
P156	P156_T1-R2	FALSE	TRUE	FALSE	FALSE	NA	TRUE	TRUE	validation_cohort	TRUE	TRUE	NA	FALSE	synchronous primary lung cancers (LUAD & LUSC), whose tumour with the highest stage (LUAD) was not sequenced was excluded from the survival analysis
P156	P156_T1-R3	FALSE	TRUE	FALSE	FALSE	NA	FALSE	TRUE	validation_cohort	TRUE	TRUE	NA	FALSE	synchronous primary lung cancers (LUAD & LUSC), whose tumour with the highest stage (LUAD) was not sequenced was excluded from the survival analysis
P156	P156_T1-R4	FALSE	TRUE	FALSE	FALSE	NA	TRUE	TRUE	validation_cohort	TRUE	TRUE	NA	FALSE	synchronous primary lung cancers (LUAD & LUSC), whose tumour with the highest stage (LUAD) was not sequenced was excluded from the survival analysis
P156	P156_T1-R5	FALSE	TRUE	FALSE	FALSE	NA	FALSE	TRUE	validation_cohort	TRUE	TRUE	NA	FALSE	synchronous primary lung cancers (LUAD & LUSC), whose tumour with the highest stage (LUAD) was not sequenced was excluded from the survival analysis
P156	P156_T1-R6	FALSE	TRUE	FALSE	FALSE	NA	FALSE	TRUE	validation_cohort	TRUE	TRUE	NA	FALSE	synchronous primary lung cancers (LUAD & LUSC), whose tumour with the highest stage (LUAD) was not sequenced was excluded from the survival analysis
P153	P153_T1-R4	FALSE	TRUE	FALSE	FALSE	NA	TRUE	TRUE	validation_cohort	TRUE	TRUE	NA	TRUE
P153	P153_T1-R5	FALSE	TRUE	FALSE	FALSE	NA	TRUE	TRUE	validation_cohort	TRUE	TRUE	NA	TRUE
P154	P154_T1-R1	FALSE	TRUE	FALSE	FALSE	NA	TRUE	TRUE	validation_cohort	TRUE	TRUE	control	TRUE
P154	P154_T1-R2	FALSE	TRUE	FALSE	FALSE	NA	TRUE	TRUE	validation_cohort	TRUE	TRUE	control	TRUE
P154	P154_T1-R3	FALSE	TRUE	FALSE	FALSE	NA	FALSE	TRUE	validation_cohort	TRUE	TRUE	control	TRUE
P155	P155_T1-R1	FALSE	TRUE	FALSE	FALSE	NA	TRUE	TRUE	validation_cohort	TRUE	TRUE	metastasising	TRUE
P155	P155_T1-R2	FALSE	TRUE	FALSE	FALSE	NA	FALSE	TRUE	validation_cohort	TRUE	TRUE	metastasising	TRUE
P155	P155_T1-R4	FALSE	TRUE	FALSE	FALSE	NA	FALSE	TRUE	validation_cohort	TRUE	TRUE	metastasising	TRUE
P155	P155_T1-R5	FALSE	TRUE	FALSE	FALSE	NA	TRUE	TRUE	validation_cohort	TRUE	TRUE	metastasising	TRUE
P155	P155_T1-R6	FALSE	TRUE	FALSE	FALSE	NA	FALSE	TRUE	validation_cohort	TRUE	TRUE	metastasising	TRUE
P16	P16_T1-R1	TRUE	TRUE	TRUE	TRUE	Tumour/Stroma:TIL+MΦ High	TRUE	TRUE	discovery_cohort	TRUE	TRUE	NA	TRUE
P16	P16_T1-R2	TRUE	TRUE	TRUE	TRUE	Tumour/Stroma:TIL+MΦ High	TRUE	TRUE	discovery_cohort	TRUE	TRUE	NA	TRUE
P16	P16_T1-R3	TRUE	TRUE	TRUE	FALSE	NA	TRUE	TRUE	discovery_cohort	TRUE	TRUE	NA	TRUE
P16	P16_T1-R4	TRUE	TRUE	FALSE	FALSE	NA	TRUE	TRUE	discovery_cohort	TRUE	TRUE	NA	TRUE
P16	P16_T1-R5	TRUE	TRUE	TRUE	TRUE	Undefined	TRUE	TRUE	discovery_cohort	TRUE	TRUE	NA	TRUE
P16	P16_T1-R7	TRUE	TRUE	FALSE	FALSE	NA	FALSE	TRUE	discovery_cohort	TRUE	TRUE	NA	TRUE
P16	P16_T1-R6	FALSE	TRUE	FALSE	FALSE	NA	TRUE	TRUE	discovery_cohort	TRUE	TRUE	NA	TRUE
P157	P157_T1-R1	FALSE	TRUE	FALSE	FALSE	NA	FALSE	TRUE	validation_cohort	TRUE	FALSE	NA	TRUE
P157	P157_T2-R1	FALSE	TRUE	FALSE	FALSE	NA	FALSE	TRUE	validation_cohort	TRUE	FALSE	NA	TRUE
P158	P158_T1-R1	FALSE	TRUE	FALSE	FALSE	NA	FALSE	TRUE	validation_cohort	TRUE	TRUE	NA	TRUE
P158	P158_T1-R2	FALSE	TRUE	FALSE	FALSE	NA	TRUE	TRUE	validation_cohort	TRUE	TRUE	NA	TRUE
P159	P159_T1-R1	FALSE	TRUE	FALSE	FALSE	NA	TRUE	TRUE	validation_cohort	TRUE	TRUE	NA	TRUE
P159	P159_T1-R2	FALSE	TRUE	FALSE	FALSE	NA	TRUE	TRUE	validation_cohort	TRUE	TRUE	NA	TRUE
P160	P160_T1-R1	FALSE	TRUE	FALSE	FALSE	NA	FALSE	TRUE	validation_cohort	TRUE	TRUE	control	TRUE
P160	P160_T1-R2	FALSE	TRUE	FALSE	FALSE	NA	FALSE	TRUE	validation_cohort	TRUE	TRUE	control	TRUE
P161	P161_T1-R1	FALSE	TRUE	FALSE	FALSE	NA	TRUE	TRUE	validation_cohort	TRUE	TRUE	control	TRUE
P161	P161_T1-R2	FALSE	TRUE	FALSE	FALSE	NA	TRUE	TRUE	validation_cohort	TRUE	TRUE	control	TRUE
P162	P162_T1-R1	FALSE	TRUE	FALSE	FALSE	NA	FALSE	TRUE	validation_cohort	TRUE	TRUE	metastasising	TRUE
P162	P162_T1-R2	FALSE	TRUE	FALSE	FALSE	NA	TRUE	TRUE	validation_cohort	TRUE	TRUE	metastasising	TRUE
P162	P162_T1-R3	FALSE	TRUE	FALSE	FALSE	NA	FALSE	TRUE	validation_cohort	TRUE	TRUE	metastasising	TRUE
P163	P163_T1-R1	FALSE	TRUE	FALSE	FALSE	NA	FALSE	FALSE	NA	TRUE	TRUE	NA	TRUE
P162	P162_T1-R4	FALSE	TRUE	FALSE	FALSE	NA	FALSE	TRUE	validation_cohort	TRUE	TRUE	metastasising	TRUE
P162	P162_T1-R5	FALSE	TRUE	FALSE	FALSE	NA	FALSE	TRUE	validation_cohort	TRUE	TRUE	metastasising	TRUE
P162	P162_T1-R6	FALSE	TRUE	FALSE	FALSE	NA	TRUE	TRUE	validation_cohort	TRUE	TRUE	metastasising	TRUE
P163	P163_T2-R1	FALSE	TRUE	FALSE	FALSE	NA	TRUE	TRUE	validation_cohort	TRUE	TRUE	NA	TRUE
P164	P164_T2-R1	FALSE	TRUE	FALSE	FALSE	NA	FALSE	FALSE	NA	TRUE	TRUE	NA	TRUE
P164	P164_T2-R2	FALSE	TRUE	FALSE	FALSE	NA	FALSE	FALSE	NA	TRUE	TRUE	NA	TRUE
P164	P164_T1-R1	FALSE	TRUE	FALSE	FALSE	NA	TRUE	TRUE	validation_cohort	TRUE	TRUE	metastasising	TRUE
P164	P164_T1-R2	FALSE	TRUE	FALSE	FALSE	NA	FALSE	TRUE	validation_cohort	TRUE	TRUE	metastasising	TRUE
P164	P164_T1-R3	FALSE	TRUE	FALSE	FALSE	NA	FALSE	TRUE	validation_cohort	TRUE	TRUE	metastasising	TRUE
P164	P164_T1-R4	FALSE	TRUE	FALSE	FALSE	NA	FALSE	TRUE	validation_cohort	TRUE	TRUE	metastasising	TRUE
P165	P165_T1-R1	FALSE	TRUE	FALSE	FALSE	NA	TRUE	TRUE	validation_cohort	TRUE	TRUE	control	TRUE
P165	P165_T1-R2	FALSE	TRUE	FALSE	FALSE	NA	TRUE	TRUE	validation_cohort	TRUE	TRUE	control	TRUE
P165	P165_T1-R3	FALSE	TRUE	FALSE	FALSE	NA	FALSE	TRUE	validation_cohort	TRUE	TRUE	control	TRUE
P166	P166_T1-R1	FALSE	TRUE	FALSE	FALSE	NA	TRUE	TRUE	validation_cohort	TRUE	TRUE	metastasising	TRUE
P166	P166_T1-R2	FALSE	TRUE	FALSE	FALSE	NA	FALSE	TRUE	validation_cohort	TRUE	TRUE	metastasising	TRUE
P166	P166_T1-R3	FALSE	TRUE	FALSE	FALSE	NA	FALSE	TRUE	validation_cohort	TRUE	TRUE	metastasising	TRUE
P166	P166_T1-R4	FALSE	TRUE	FALSE	FALSE	NA	TRUE	TRUE	validation_cohort	TRUE	TRUE	metastasising	TRUE
P167	P167_T1-R1	FALSE	TRUE	FALSE	FALSE	NA	FALSE	TRUE	validation_cohort	TRUE	FALSE	NA	TRUE
P167	P167_T1-R2	FALSE	TRUE	FALSE	FALSE	NA	TRUE	TRUE	validation_cohort	TRUE	FALSE	NA	TRUE
P167	P167_T1-R3	FALSE	TRUE	FALSE	FALSE	NA	FALSE	TRUE	validation_cohort	TRUE	FALSE	NA	TRUE
P167	P167_T1-R4	FALSE	TRUE	FALSE	FALSE	NA	TRUE	TRUE	validation_cohort	TRUE	FALSE	NA	TRUE
P168	P168_T1-R1	FALSE	TRUE	FALSE	FALSE	NA	FALSE	TRUE	validation_cohort	TRUE	TRUE	control	TRUE
P168	P168_T1-R2	FALSE	TRUE	FALSE	FALSE	NA	FALSE	TRUE	validation_cohort	TRUE	TRUE	control	TRUE
P169	P169_T1-R1	FALSE	TRUE	FALSE	FALSE	NA	TRUE	TRUE	validation_cohort	TRUE	TRUE	metastasising	TRUE
P17	P17_T1-R2	TRUE	TRUE	TRUE	TRUE	Tumour/Stroma:Immune Low	TRUE	TRUE	discovery_cohort	TRUE	TRUE	metastasising	TRUE
P17	P17_T1-R4	TRUE	TRUE	TRUE	TRUE	Tumour/Stroma:Immune Low	TRUE	TRUE	discovery_cohort	TRUE	TRUE	metastasising	TRUE
P17	P17_T1-R5	TRUE	TRUE	TRUE	TRUE	Tumour/Stroma:TIL+MΦ High	TRUE	TRUE	discovery_cohort	TRUE	TRUE	metastasising	TRUE
P17	P17_T1-R1	FALSE	TRUE	FALSE	FALSE	NA	TRUE	TRUE	discovery_cohort	TRUE	TRUE	metastasising	TRUE
P17	P17_T1-R3	FALSE	TRUE	FALSE	FALSE	NA	TRUE	TRUE	discovery_cohort	TRUE	TRUE	metastasising	TRUE
P169	P169_T1-R2	FALSE	TRUE	FALSE	FALSE	NA	TRUE	TRUE	validation_cohort	TRUE	TRUE	metastasising	TRUE
P169	P169_T1-R3	FALSE	TRUE	FALSE	FALSE	NA	TRUE	TRUE	validation_cohort	TRUE	TRUE	metastasising	TRUE
P169	P169_T1-R4	FALSE	TRUE	FALSE	FALSE	NA	TRUE	TRUE	validation_cohort	TRUE	TRUE	metastasising	TRUE
P169	P169_T1-R5	FALSE	TRUE	FALSE	FALSE	NA	FALSE	TRUE	validation_cohort	TRUE	TRUE	metastasising	TRUE
P170	P170_T1-R1	FALSE	TRUE	FALSE	FALSE	NA	FALSE	TRUE	validation_cohort	TRUE	TRUE	metastasising	TRUE
P170	P170_T1-R2	FALSE	TRUE	FALSE	FALSE	NA	FALSE	TRUE	validation_cohort	TRUE	TRUE	metastasising	TRUE
P171	P171_T1-R1	FALSE	TRUE	FALSE	FALSE	NA	FALSE	TRUE	validation_cohort	TRUE	TRUE	metastasising	TRUE
P171	P171_T1-R2	FALSE	TRUE	FALSE	FALSE	NA	FALSE	TRUE	validation_cohort	TRUE	TRUE	metastasising	TRUE
P171	P171_T1-R3	FALSE	TRUE	FALSE	FALSE	NA	FALSE	TRUE	validation_cohort	TRUE	TRUE	metastasising	TRUE
P171	P171_T1-R4	FALSE	TRUE	FALSE	FALSE	NA	FALSE	TRUE	validation_cohort	TRUE	TRUE	metastasising	TRUE
P171	P171_T1-R5	FALSE	TRUE	FALSE	FALSE	NA	FALSE	TRUE	validation_cohort	TRUE	TRUE	metastasising	TRUE
P171	P171_T1-R6	FALSE	TRUE	FALSE	FALSE	NA	FALSE	TRUE	validation_cohort	TRUE	TRUE	metastasising	TRUE
P172	P172_T1-R1	FALSE	TRUE	FALSE	FALSE	NA	TRUE	TRUE	validation_cohort	TRUE	TRUE	NA	TRUE
P172	P172_T1-R2	FALSE	TRUE	FALSE	FALSE	NA	TRUE	TRUE	validation_cohort	TRUE	TRUE	NA	TRUE
P173	P173_T1-R1	FALSE	TRUE	FALSE	FALSE	NA	TRUE	TRUE	validation_cohort	TRUE	TRUE	NA	TRUE
P173	P173_T1-R2	FALSE	TRUE	FALSE	FALSE	NA	TRUE	TRUE	validation_cohort	TRUE	TRUE	NA	TRUE
P173	P173_T1-R3	FALSE	TRUE	FALSE	FALSE	NA	FALSE	TRUE	validation_cohort	TRUE	TRUE	NA	TRUE
P173	P173_T1-R4	FALSE	TRUE	FALSE	FALSE	NA	TRUE	TRUE	validation_cohort	TRUE	TRUE	NA	TRUE
P173	P173_T1-R5	FALSE	TRUE	FALSE	FALSE	NA	FALSE	TRUE	validation_cohort	TRUE	TRUE	NA	TRUE
P174	P174_T1-R1	FALSE	TRUE	FALSE	FALSE	NA	TRUE	TRUE	validation_cohort	TRUE	TRUE	NA	TRUE
P174	P174_T1-R2	FALSE	TRUE	FALSE	FALSE	NA	TRUE	TRUE	validation_cohort	TRUE	TRUE	NA	TRUE
P174	P174_T1-R3	FALSE	TRUE	FALSE	FALSE	NA	TRUE	TRUE	validation_cohort	TRUE	TRUE	NA	TRUE
P174	P174_T1-R4	FALSE	TRUE	FALSE	FALSE	NA	TRUE	TRUE	validation_cohort	TRUE	TRUE	NA	TRUE
P175	P175_T1-R1	FALSE	TRUE	FALSE	FALSE	NA	TRUE	TRUE	validation_cohort	TRUE	TRUE	NA	TRUE
P175	P175_T1-R2	FALSE	TRUE	FALSE	FALSE	NA	TRUE	TRUE	validation_cohort	TRUE	TRUE	NA	TRUE
P176	P176_T1-R1	FALSE	TRUE	FALSE	FALSE	NA	FALSE	TRUE	validation_cohort	TRUE	TRUE	control	TRUE
P176	P176_T1-R2	FALSE	TRUE	FALSE	FALSE	NA	TRUE	TRUE	validation_cohort	TRUE	TRUE	control	TRUE
P177	P177_T1-R1	FALSE	TRUE	FALSE	FALSE	NA	TRUE	TRUE	validation_cohort	TRUE	TRUE	NA	TRUE
P177	P177_T1-R2	FALSE	TRUE	FALSE	FALSE	NA	TRUE	TRUE	validation_cohort	TRUE	TRUE	NA	TRUE
P177	P177_T1-R3	FALSE	TRUE	FALSE	FALSE	NA	TRUE	TRUE	validation_cohort	TRUE	TRUE	NA	TRUE
P178	P178_T1-R1	FALSE	TRUE	FALSE	FALSE	NA	TRUE	TRUE	validation_cohort	TRUE	FALSE	control	TRUE
P178	P178_T1-R2	FALSE	TRUE	FALSE	FALSE	NA	TRUE	TRUE	validation_cohort	TRUE	FALSE	control	TRUE
P179	P179_T1-R1	FALSE	TRUE	FALSE	FALSE	NA	FALSE	TRUE	validation_cohort	TRUE	FALSE	control	TRUE
P179	P179_T1-R2	FALSE	TRUE	FALSE	FALSE	NA	FALSE	TRUE	validation_cohort	TRUE	FALSE	control	TRUE
P18	P18_T1-R1	FALSE	TRUE	FALSE	FALSE	NA	FALSE	TRUE	validation_cohort	TRUE	TRUE	NA	TRUE
P18	P18_T1-R2	FALSE	TRUE	FALSE	FALSE	NA	FALSE	TRUE	validation_cohort	TRUE	TRUE	NA	TRUE
P18	P18_T1-R3	FALSE	TRUE	FALSE	FALSE	NA	FALSE	TRUE	validation_cohort	TRUE	TRUE	NA	TRUE
P18	P18_T1-R4	FALSE	TRUE	FALSE	FALSE	NA	FALSE	TRUE	validation_cohort	TRUE	TRUE	NA	TRUE
P18	P18_T1-R5	FALSE	TRUE	FALSE	FALSE	NA	FALSE	TRUE	validation_cohort	TRUE	TRUE	NA	TRUE
P18	P18_T1-R6	FALSE	TRUE	FALSE	FALSE	NA	FALSE	TRUE	validation_cohort	TRUE	TRUE	NA	TRUE
P180	P180_T1-R1	FALSE	TRUE	FALSE	FALSE	NA	FALSE	TRUE	validation_cohort	TRUE	FALSE	control	TRUE
P180	P180_T1-R2	FALSE	TRUE	FALSE	FALSE	NA	FALSE	TRUE	validation_cohort	TRUE	FALSE	control	TRUE
P181	P181_T1-R1	FALSE	TRUE	FALSE	FALSE	NA	FALSE	TRUE	validation_cohort	TRUE	TRUE	control	TRUE
P181	P181_T1-R2	FALSE	TRUE	FALSE	FALSE	NA	FALSE	TRUE	validation_cohort	TRUE	TRUE	control	TRUE
P181	P181_T1-R3	FALSE	TRUE	FALSE	FALSE	NA	TRUE	TRUE	validation_cohort	TRUE	TRUE	control	TRUE
P182	P182_T1-R1	FALSE	TRUE	FALSE	FALSE	NA	FALSE	TRUE	validation_cohort	TRUE	TRUE	metastasising	TRUE
P182	P182_T1-R2	FALSE	TRUE	FALSE	FALSE	NA	FALSE	TRUE	validation_cohort	TRUE	TRUE	metastasising	TRUE
P183	P183_T1-R1	FALSE	TRUE	FALSE	FALSE	NA	FALSE	TRUE	validation_cohort	TRUE	TRUE	control	TRUE
P183	P183_T1-R2	FALSE	TRUE	FALSE	FALSE	NA	FALSE	TRUE	validation_cohort	TRUE	TRUE	control	TRUE
P183	P183_T1-R3	FALSE	TRUE	FALSE	FALSE	NA	FALSE	TRUE	validation_cohort	TRUE	TRUE	control	TRUE
P184	P184_T1-R1	FALSE	TRUE	FALSE	FALSE	NA	TRUE	TRUE	validation_cohort	TRUE	TRUE	NA	TRUE
P184	P184_T1-R2	FALSE	TRUE	FALSE	FALSE	NA	TRUE	TRUE	validation_cohort	TRUE	TRUE	NA	TRUE
P184	P184_T1-R3	FALSE	TRUE	FALSE	FALSE	NA	FALSE	TRUE	validation_cohort	TRUE	TRUE	NA	TRUE
P185	P185_T1-R1	FALSE	TRUE	FALSE	FALSE	NA	TRUE	TRUE	validation_cohort	TRUE	TRUE	control	TRUE
P185	P185_T1-R2	FALSE	TRUE	FALSE	FALSE	NA	TRUE	TRUE	validation_cohort	TRUE	TRUE	control	TRUE
P185	P185_T1-R3	FALSE	TRUE	FALSE	FALSE	NA	TRUE	TRUE	validation_cohort	TRUE	TRUE	control	TRUE
P186	P186_T1-R1	FALSE	TRUE	FALSE	FALSE	NA	TRUE	TRUE	validation_cohort	TRUE	FALSE	NA	TRUE
P186	P186_T1-R2	FALSE	TRUE	FALSE	FALSE	NA	TRUE	TRUE	validation_cohort	TRUE	FALSE	NA	TRUE
P186	P186_T1-R3	FALSE	TRUE	FALSE	FALSE	NA	TRUE	TRUE	validation_cohort	TRUE	FALSE	NA	TRUE
P186	P186_T1-R4	FALSE	TRUE	FALSE	FALSE	NA	FALSE	TRUE	validation_cohort	TRUE	FALSE	NA	TRUE
P186	P186_T1-R5	FALSE	TRUE	FALSE	FALSE	NA	TRUE	TRUE	validation_cohort	TRUE	FALSE	NA	TRUE
P186	P186_T1-R6	FALSE	TRUE	FALSE	FALSE	NA	TRUE	TRUE	validation_cohort	TRUE	FALSE	NA	TRUE
P187	P187_T1-R1	FALSE	TRUE	FALSE	FALSE	NA	TRUE	TRUE	validation_cohort	TRUE	TRUE	control	TRUE
P187	P187_T1-R2	FALSE	TRUE	FALSE	FALSE	NA	FALSE	TRUE	validation_cohort	TRUE	TRUE	control	TRUE
P187	P187_T1-R3	FALSE	TRUE	FALSE	FALSE	NA	TRUE	TRUE	validation_cohort	TRUE	TRUE	control	TRUE
P187	P187_T1-R4	FALSE	TRUE	FALSE	FALSE	NA	TRUE	TRUE	validation_cohort	TRUE	TRUE	control	TRUE
P188	P188_T1-R1	FALSE	TRUE	FALSE	FALSE	NA	TRUE	TRUE	validation_cohort	TRUE	FALSE	NA	TRUE
P188	P188_T1-R2	FALSE	TRUE	FALSE	FALSE	NA	TRUE	TRUE	validation_cohort	TRUE	FALSE	NA	TRUE
P188	P188_T1-R3	FALSE	TRUE	FALSE	FALSE	NA	TRUE	TRUE	validation_cohort	TRUE	FALSE	NA	TRUE
P188	P188_T1-R4	FALSE	TRUE	FALSE	FALSE	NA	FALSE	TRUE	validation_cohort	TRUE	FALSE	NA	TRUE
P188	P188_T1-R5	FALSE	TRUE	FALSE	FALSE	NA	TRUE	TRUE	validation_cohort	TRUE	FALSE	NA	TRUE
P189	P189_T1-R1	FALSE	TRUE	FALSE	FALSE	NA	FALSE	TRUE	validation_cohort	TRUE	TRUE	metastasising	TRUE
P189	P189_T1-R2	FALSE	TRUE	FALSE	FALSE	NA	TRUE	TRUE	validation_cohort	TRUE	TRUE	metastasising	TRUE
P189	P189_T1-R3	FALSE	TRUE	FALSE	FALSE	NA	FALSE	TRUE	validation_cohort	TRUE	TRUE	metastasising	TRUE
P189	P189_T1-R4	FALSE	TRUE	FALSE	FALSE	NA	TRUE	TRUE	validation_cohort	TRUE	TRUE	metastasising	TRUE
P19	P19_T1-R1	TRUE	TRUE	TRUE	TRUE	Undefined	TRUE	TRUE	discovery_cohort	TRUE	TRUE	NA	TRUE
P19	P19_T1-R3	TRUE	TRUE	FALSE	FALSE	NA	TRUE	TRUE	discovery_cohort	TRUE	TRUE	NA	TRUE
P19	P19_T1-R4	TRUE	TRUE	TRUE	TRUE	Tumour/Stroma:Neutrophil High	TRUE	TRUE	discovery_cohort	TRUE	TRUE	NA	TRUE
P19	P19_T1-R2	FALSE	TRUE	FALSE	FALSE	NA	TRUE	TRUE	discovery_cohort	TRUE	TRUE	NA	TRUE
P190	P190_T1-R1	FALSE	TRUE	FALSE	FALSE	NA	FALSE	TRUE	NA	FALSE	FALSE	NA	TRUE
P190	P190_T1-R2	FALSE	TRUE	FALSE	FALSE	NA	FALSE	TRUE	NA	FALSE	FALSE	NA	TRUE
P190	P190_T1-R3	FALSE	TRUE	FALSE	FALSE	NA	FALSE	TRUE	NA	FALSE	FALSE	NA	TRUE
P189	P189_T1-R5	FALSE	TRUE	FALSE	FALSE	NA	TRUE	TRUE	validation_cohort	TRUE	TRUE	metastasising	TRUE
P189	P189_T1-R6	FALSE	TRUE	FALSE	FALSE	NA	TRUE	TRUE	validation_cohort	TRUE	TRUE	metastasising	TRUE
P189	P189_T1-R7	FALSE	TRUE	FALSE	FALSE	NA	TRUE	TRUE	validation_cohort	TRUE	TRUE	metastasising	TRUE
P189	P189_T1-R8	FALSE	TRUE	FALSE	FALSE	NA	FALSE	TRUE	validation_cohort	TRUE	TRUE	metastasising	TRUE
P191	P191_T1-R1	FALSE	TRUE	FALSE	FALSE	NA	TRUE	TRUE	validation_cohort	TRUE	TRUE	control	TRUE
P191	P191_T1-R2	FALSE	TRUE	FALSE	FALSE	NA	FALSE	TRUE	validation_cohort	TRUE	TRUE	control	TRUE
P192	P192_T1-R1	FALSE	TRUE	FALSE	FALSE	NA	FALSE	TRUE	validation_cohort	TRUE	TRUE	control	TRUE
P192	P192_T1-R2	FALSE	TRUE	FALSE	FALSE	NA	TRUE	TRUE	validation_cohort	TRUE	TRUE	control	TRUE
P193	P193_T1-R1	FALSE	TRUE	FALSE	FALSE	NA	FALSE	TRUE	validation_cohort	TRUE	TRUE	metastasising	TRUE
P193	P193_T1-R2	FALSE	TRUE	FALSE	FALSE	NA	FALSE	TRUE	validation_cohort	TRUE	TRUE	metastasising	TRUE
P193	P193_T1-R3	FALSE	TRUE	FALSE	FALSE	NA	FALSE	TRUE	validation_cohort	TRUE	TRUE	metastasising	TRUE
P193	P193_T1-R4	FALSE	TRUE	FALSE	FALSE	NA	TRUE	TRUE	validation_cohort	TRUE	TRUE	metastasising	TRUE
P194	P194_T1-R1	FALSE	TRUE	FALSE	FALSE	NA	FALSE	TRUE	validation_cohort	TRUE	TRUE	NA	TRUE
P194	P194_T1-R2	FALSE	TRUE	FALSE	FALSE	NA	FALSE	TRUE	validation_cohort	TRUE	TRUE	NA	TRUE
P194	P194_T1-R3	FALSE	TRUE	FALSE	FALSE	NA	TRUE	TRUE	validation_cohort	TRUE	TRUE	NA	TRUE
P194	P194_T1-R4	FALSE	TRUE	FALSE	FALSE	NA	TRUE	TRUE	validation_cohort	TRUE	TRUE	NA	TRUE
P195	P195_T1-R1	FALSE	TRUE	FALSE	FALSE	NA	FALSE	TRUE	validation_cohort	TRUE	FALSE	NA	TRUE
P195	P195_T1-R2	FALSE	TRUE	FALSE	FALSE	NA	FALSE	TRUE	validation_cohort	TRUE	FALSE	NA	TRUE
P196	P196_T1-R1	FALSE	TRUE	FALSE	FALSE	NA	TRUE	TRUE	validation_cohort	TRUE	TRUE	control	TRUE
P196	P196_T1-R2	FALSE	TRUE	FALSE	FALSE	NA	TRUE	TRUE	validation_cohort	TRUE	TRUE	control	TRUE
P196	P196_T1-R3	FALSE	TRUE	FALSE	FALSE	NA	FALSE	TRUE	validation_cohort	TRUE	TRUE	control	TRUE
P196	P196_T1-R4	FALSE	TRUE	FALSE	FALSE	NA	TRUE	TRUE	validation_cohort	TRUE	TRUE	control	TRUE
P197	P197_T1-R1	FALSE	TRUE	FALSE	FALSE	NA	FALSE	TRUE	validation_cohort	TRUE	FALSE	control	TRUE
P197	P197_T1-R2	FALSE	TRUE	FALSE	FALSE	NA	FALSE	TRUE	validation_cohort	TRUE	FALSE	control	TRUE
P197	P197_T1-R3	FALSE	TRUE	FALSE	FALSE	NA	FALSE	TRUE	validation_cohort	TRUE	FALSE	control	TRUE
P198	P198_T1-R1	FALSE	TRUE	FALSE	FALSE	NA	FALSE	TRUE	validation_cohort	TRUE	TRUE	NA	TRUE
P198	P198_T1-R2	FALSE	TRUE	FALSE	FALSE	NA	FALSE	TRUE	validation_cohort	TRUE	TRUE	NA	TRUE
P199	P199_T1-R1	FALSE	TRUE	FALSE	FALSE	NA	TRUE	TRUE	validation_cohort	TRUE	TRUE	NA	TRUE
P199	P199_T1-R2	FALSE	TRUE	FALSE	FALSE	NA	FALSE	TRUE	validation_cohort	TRUE	TRUE	NA	TRUE
P199	P199_T1-R3	FALSE	TRUE	FALSE	FALSE	NA	TRUE	TRUE	validation_cohort	TRUE	TRUE	NA	TRUE
P2	P2_T1-R1	FALSE	TRUE	FALSE	FALSE	NA	FALSE	TRUE	validation_cohort	TRUE	FALSE	control	TRUE
P2	P2_T1-R2	FALSE	TRUE	FALSE	FALSE	NA	FALSE	TRUE	validation_cohort	TRUE	FALSE	control	TRUE
P20	P20_T1-R1	FALSE	TRUE	FALSE	FALSE	NA	FALSE	TRUE	validation_cohort	TRUE	TRUE	control	TRUE
P20	P20_T1-R2	FALSE	TRUE	FALSE	FALSE	NA	FALSE	TRUE	validation_cohort	TRUE	TRUE	control	TRUE
P200	P200_T1-R1	FALSE	TRUE	FALSE	FALSE	NA	FALSE	TRUE	validation_cohort	TRUE	FALSE	control	TRUE
P200	P200_T1-R2	FALSE	TRUE	FALSE	FALSE	NA	TRUE	TRUE	validation_cohort	TRUE	FALSE	control	TRUE
P201	P201_T1-R1	FALSE	TRUE	FALSE	FALSE	NA	TRUE	TRUE	validation_cohort	TRUE	TRUE	control	TRUE
P201	P201_T1-R2	FALSE	TRUE	FALSE	FALSE	NA	TRUE	TRUE	validation_cohort	TRUE	TRUE	control	TRUE
P202	P202_T1-R1	FALSE	TRUE	FALSE	FALSE	NA	TRUE	TRUE	validation_cohort	TRUE	TRUE	NA	TRUE
P202	P202_T1-R2	FALSE	TRUE	FALSE	FALSE	NA	TRUE	TRUE	validation_cohort	TRUE	TRUE	NA	TRUE
P202	P202_T1-R3	FALSE	TRUE	FALSE	FALSE	NA	TRUE	TRUE	validation_cohort	TRUE	TRUE	NA	TRUE
P203	P203_T1-R1	FALSE	TRUE	FALSE	FALSE	NA	TRUE	TRUE	validation_cohort	TRUE	TRUE	metastasising	TRUE
P203	P203_T1-R2	FALSE	TRUE	FALSE	FALSE	NA	TRUE	TRUE	validation_cohort	TRUE	TRUE	metastasising	TRUE
P203	P203_T1-R3	FALSE	TRUE	FALSE	FALSE	NA	TRUE	TRUE	validation_cohort	TRUE	TRUE	metastasising	TRUE
P204	P204_T1-R1	FALSE	TRUE	FALSE	FALSE	NA	TRUE	TRUE	validation_cohort	TRUE	TRUE	NA	TRUE
P204	P204_T1-R2	FALSE	TRUE	FALSE	FALSE	NA	TRUE	TRUE	validation_cohort	TRUE	TRUE	NA	TRUE
P205	P205_T1-R1	FALSE	TRUE	FALSE	FALSE	NA	TRUE	TRUE	validation_cohort	TRUE	TRUE	metastasising	TRUE
P205	P205_T1-R2	FALSE	TRUE	FALSE	FALSE	NA	TRUE	TRUE	validation_cohort	TRUE	TRUE	metastasising	TRUE
P205	P205_T1-R3	FALSE	TRUE	FALSE	FALSE	NA	TRUE	TRUE	validation_cohort	TRUE	TRUE	metastasising	TRUE
P206	P206_T1-R1	FALSE	TRUE	FALSE	FALSE	NA	TRUE	TRUE	validation_cohort	TRUE	TRUE	NA	TRUE
P206	P206_T1-R2	FALSE	TRUE	FALSE	FALSE	NA	FALSE	TRUE	validation_cohort	TRUE	TRUE	NA	TRUE
P206	P206_T1-R3	FALSE	TRUE	FALSE	FALSE	NA	TRUE	TRUE	validation_cohort	TRUE	TRUE	NA	TRUE
P207	P207_T1-R1	FALSE	TRUE	FALSE	FALSE	NA	TRUE	TRUE	validation_cohort	TRUE	TRUE	metastasising	TRUE
P207	P207_T1-R2	FALSE	TRUE	FALSE	FALSE	NA	FALSE	TRUE	validation_cohort	TRUE	TRUE	metastasising	TRUE
P207	P207_T1-R3	FALSE	TRUE	FALSE	FALSE	NA	FALSE	TRUE	validation_cohort	TRUE	TRUE	metastasising	TRUE
P207	P207_T1-R4	FALSE	TRUE	FALSE	FALSE	NA	FALSE	TRUE	validation_cohort	TRUE	TRUE	metastasising	TRUE
P207	P207_T1-R5	FALSE	TRUE	FALSE	FALSE	NA	FALSE	TRUE	validation_cohort	TRUE	TRUE	metastasising	TRUE
P207	P207_T1-R6	FALSE	TRUE	FALSE	FALSE	NA	FALSE	TRUE	validation_cohort	TRUE	TRUE	metastasising	TRUE
P208	P208_T1-R1	FALSE	TRUE	FALSE	FALSE	NA	TRUE	TRUE	validation_cohort	TRUE	FALSE	control	TRUE
P21	P21_T1-R1	TRUE	TRUE	FALSE	FALSE	NA	TRUE	TRUE	discovery_cohort	TRUE	TRUE	metastasising	TRUE
P21	P21_T1-R4	TRUE	TRUE	FALSE	FALSE	NA	TRUE	TRUE	discovery_cohort	TRUE	TRUE	metastasising	TRUE
P21	P21_T1-R5	TRUE	TRUE	TRUE	TRUE	Tumour/Stroma:TIL+MΦ High	TRUE	TRUE	discovery_cohort	TRUE	TRUE	metastasising	TRUE
P21	P21_T1-R7	TRUE	TRUE	TRUE	TRUE	Tumour/Stroma:Neutrophil High	TRUE	TRUE	discovery_cohort	TRUE	TRUE	metastasising	TRUE
P21	P21_T1-R2	FALSE	TRUE	FALSE	FALSE	NA	TRUE	TRUE	discovery_cohort	TRUE	TRUE	metastasising	TRUE
P21	P21_T1-R6	FALSE	TRUE	FALSE	FALSE	NA	TRUE	TRUE	discovery_cohort	TRUE	TRUE	metastasising	TRUE
P21	P21_T1-R8	FALSE	TRUE	FALSE	FALSE	NA	TRUE	TRUE	discovery_cohort	TRUE	TRUE	metastasising	TRUE
P208	P208_T1-R2	FALSE	TRUE	FALSE	FALSE	NA	TRUE	TRUE	validation_cohort	TRUE	FALSE	control	TRUE
P208	P208_T1-R3	FALSE	TRUE	FALSE	FALSE	NA	TRUE	TRUE	validation_cohort	TRUE	FALSE	control	TRUE
P209	P209_T1-R1	FALSE	TRUE	FALSE	FALSE	NA	TRUE	TRUE	validation_cohort	TRUE	TRUE	control	TRUE
P209	P209_T1-R2	FALSE	TRUE	FALSE	FALSE	NA	FALSE	TRUE	validation_cohort	TRUE	TRUE	control	TRUE
P210	P210_T1-R1	FALSE	TRUE	FALSE	FALSE	NA	FALSE	TRUE	validation_cohort	TRUE	TRUE	control	TRUE
P210	P210_T1-R2	FALSE	TRUE	FALSE	FALSE	NA	TRUE	TRUE	validation_cohort	TRUE	TRUE	control	TRUE
P210	P210_T1-R3	FALSE	TRUE	FALSE	FALSE	NA	FALSE	TRUE	validation_cohort	TRUE	TRUE	control	TRUE
P211	P211_T1-R1	FALSE	TRUE	FALSE	FALSE	NA	TRUE	TRUE	validation_cohort	TRUE	TRUE	control	TRUE
P211	P211_T1-R2	FALSE	TRUE	FALSE	FALSE	NA	TRUE	TRUE	validation_cohort	TRUE	TRUE	control	TRUE
P211	P211_T1-R3	FALSE	TRUE	FALSE	FALSE	NA	TRUE	TRUE	validation_cohort	TRUE	TRUE	control	TRUE
P212	P212_T1-R1	FALSE	TRUE	FALSE	FALSE	NA	TRUE	TRUE	validation_cohort	TRUE	TRUE	NA	TRUE
P212	P212_T1-R2	FALSE	TRUE	FALSE	FALSE	NA	FALSE	TRUE	validation_cohort	TRUE	TRUE	NA	TRUE
P212	P212_T1-R3	FALSE	TRUE	FALSE	FALSE	NA	TRUE	TRUE	validation_cohort	TRUE	TRUE	NA	TRUE
P213	P213_T1-R1	FALSE	TRUE	FALSE	FALSE	NA	FALSE	TRUE	validation_cohort	TRUE	TRUE	metastasising	TRUE
P213	P213_T1-R2	FALSE	TRUE	FALSE	FALSE	NA	TRUE	TRUE	validation_cohort	TRUE	TRUE	metastasising	TRUE
P213	P213_T1-R3	FALSE	TRUE	FALSE	FALSE	NA	TRUE	TRUE	validation_cohort	TRUE	TRUE	metastasising	TRUE
P214	P214_T1-R1	FALSE	TRUE	FALSE	FALSE	NA	TRUE	TRUE	validation_cohort	TRUE	TRUE	metastasising	TRUE
P214	P214_T1-R2	FALSE	TRUE	FALSE	FALSE	NA	FALSE	TRUE	validation_cohort	TRUE	TRUE	metastasising	TRUE
P215	P215_T1-R1	FALSE	TRUE	FALSE	FALSE	NA	FALSE	TRUE	validation_cohort	TRUE	TRUE	control	TRUE
P215	P215_T1-R2	FALSE	TRUE	FALSE	FALSE	NA	FALSE	TRUE	validation_cohort	TRUE	TRUE	control	TRUE
P215	P215_T1-R3	FALSE	TRUE	FALSE	FALSE	NA	FALSE	TRUE	validation_cohort	TRUE	TRUE	control	TRUE
P215	P215_T1-R4	FALSE	TRUE	FALSE	FALSE	NA	FALSE	TRUE	validation_cohort	TRUE	TRUE	control	TRUE
P216	P216_T1-R1	FALSE	TRUE	FALSE	FALSE	NA	TRUE	TRUE	validation_cohort	TRUE	TRUE	NA	TRUE
P216	P216_T1-R2	FALSE	TRUE	FALSE	FALSE	NA	TRUE	TRUE	validation_cohort	TRUE	TRUE	NA	TRUE
P216	P216_T1-R3	FALSE	TRUE	FALSE	FALSE	NA	TRUE	TRUE	validation_cohort	TRUE	TRUE	NA	TRUE
P217	P217_T1-R1	FALSE	TRUE	FALSE	FALSE	NA	TRUE	TRUE	validation_cohort	TRUE	TRUE	metastasising	TRUE
P217	P217_T1-R2	FALSE	TRUE	FALSE	FALSE	NA	FALSE	TRUE	validation_cohort	TRUE	TRUE	metastasising	TRUE
P217	P217_T1-R3	FALSE	TRUE	FALSE	FALSE	NA	TRUE	TRUE	validation_cohort	TRUE	TRUE	metastasising	TRUE
P218	P218_T1-R1	FALSE	TRUE	FALSE	FALSE	NA	FALSE	TRUE	validation_cohort	TRUE	TRUE	metastasising	TRUE
P218	P218_T1-R2	FALSE	TRUE	FALSE	FALSE	NA	TRUE	TRUE	validation_cohort	TRUE	TRUE	metastasising	TRUE
P218	P218_T1-R3	FALSE	TRUE	FALSE	FALSE	NA	FALSE	TRUE	validation_cohort	TRUE	TRUE	metastasising	TRUE
P218	P218_T1-R4	FALSE	TRUE	FALSE	FALSE	NA	TRUE	TRUE	validation_cohort	TRUE	TRUE	metastasising	TRUE
P218	P218_T1-R5	FALSE	TRUE	FALSE	FALSE	NA	FALSE	TRUE	validation_cohort	TRUE	TRUE	metastasising	TRUE
P218	P218_T1-R6	FALSE	TRUE	FALSE	FALSE	NA	TRUE	TRUE	validation_cohort	TRUE	TRUE	metastasising	TRUE
P218	P218_T1-R7	FALSE	TRUE	FALSE	FALSE	NA	FALSE	TRUE	validation_cohort	TRUE	TRUE	metastasising	TRUE
P218	P218_T1-R8	FALSE	TRUE	FALSE	FALSE	NA	TRUE	TRUE	validation_cohort	TRUE	TRUE	metastasising	TRUE
P219	P219_T1-R1	FALSE	TRUE	FALSE	FALSE	NA	FALSE	TRUE	validation_cohort	TRUE	TRUE	metastasising	TRUE
P219	P219_T1-R2	FALSE	TRUE	FALSE	FALSE	NA	FALSE	TRUE	validation_cohort	TRUE	TRUE	metastasising	TRUE
P22	P22_T1-R1	TRUE	TRUE	TRUE	FALSE	NA	TRUE	TRUE	discovery_cohort	TRUE	TRUE	metastasising	TRUE
P22	P22_T1-R4	TRUE	TRUE	TRUE	TRUE	Tumour/Stroma:Neutrophil High	FALSE	TRUE	discovery_cohort	TRUE	TRUE	metastasising	TRUE
P22	P22_T1-R6	TRUE	TRUE	FALSE	FALSE	NA	FALSE	TRUE	discovery_cohort	TRUE	TRUE	metastasising	TRUE
P22	P22_T1-R7	TRUE	TRUE	FALSE	FALSE	NA	TRUE	TRUE	discovery_cohort	TRUE	TRUE	metastasising	TRUE
P22	P22_T1-R2	FALSE	TRUE	FALSE	FALSE	NA	FALSE	TRUE	discovery_cohort	TRUE	TRUE	metastasising	TRUE
P22	P22_T1-R3	FALSE	TRUE	FALSE	FALSE	NA	TRUE	TRUE	discovery_cohort	TRUE	TRUE	metastasising	TRUE
P22	P22_T1-R5	FALSE	TRUE	FALSE	FALSE	NA	FALSE	TRUE	discovery_cohort	TRUE	TRUE	metastasising	TRUE
P219	P219_T1-R3	FALSE	TRUE	FALSE	FALSE	NA	TRUE	TRUE	validation_cohort	TRUE	TRUE	metastasising	TRUE
P219	P219_T1-R4	FALSE	TRUE	FALSE	FALSE	NA	FALSE	TRUE	validation_cohort	TRUE	TRUE	metastasising	TRUE
P219	P219_T1-R5	FALSE	TRUE	FALSE	FALSE	NA	TRUE	TRUE	validation_cohort	TRUE	TRUE	metastasising	TRUE
P219	P219_T1-R6	FALSE	TRUE	FALSE	FALSE	NA	FALSE	TRUE	validation_cohort	TRUE	TRUE	metastasising	TRUE
P220	P220_T1-R1	FALSE	TRUE	FALSE	FALSE	NA	FALSE	TRUE	validation_cohort	TRUE	TRUE	control	TRUE
P220	P220_T1-R2	FALSE	TRUE	FALSE	FALSE	NA	FALSE	TRUE	validation_cohort	TRUE	TRUE	control	TRUE
P221	P221_T1-R1	FALSE	TRUE	FALSE	FALSE	NA	FALSE	TRUE	validation_cohort	TRUE	TRUE	control	TRUE
P221	P221_T1-R2	FALSE	TRUE	FALSE	FALSE	NA	TRUE	TRUE	validation_cohort	TRUE	TRUE	control	TRUE
P221	P221_T1-R3	FALSE	TRUE	FALSE	FALSE	NA	TRUE	TRUE	validation_cohort	TRUE	TRUE	control	TRUE
P221	P221_T1-R4	FALSE	TRUE	FALSE	FALSE	NA	TRUE	TRUE	validation_cohort	TRUE	TRUE	control	TRUE
P222	P222_T1-R1	FALSE	TRUE	FALSE	FALSE	NA	TRUE	TRUE	validation_cohort	TRUE	TRUE	metastasising	TRUE
P222	P222_T1-R2	FALSE	TRUE	FALSE	FALSE	NA	FALSE	TRUE	validation_cohort	TRUE	TRUE	metastasising	TRUE
P222	P222_T1-R3	FALSE	TRUE	FALSE	FALSE	NA	TRUE	TRUE	validation_cohort	TRUE	TRUE	metastasising	TRUE
P223	P223_T1-R1	FALSE	TRUE	FALSE	FALSE	NA	TRUE	TRUE	validation_cohort	TRUE	TRUE	metastasising	TRUE
P223	P223_T1-R2	FALSE	TRUE	FALSE	FALSE	NA	TRUE	TRUE	validation_cohort	TRUE	TRUE	metastasising	TRUE
P223	P223_T1-R3	FALSE	TRUE	FALSE	FALSE	NA	TRUE	TRUE	validation_cohort	TRUE	TRUE	metastasising	TRUE
P223	P223_T1-R4	FALSE	TRUE	FALSE	FALSE	NA	TRUE	TRUE	validation_cohort	TRUE	TRUE	metastasising	TRUE
P224	P224_T1-R1	FALSE	TRUE	FALSE	FALSE	NA	TRUE	TRUE	validation_cohort	TRUE	FALSE	metastasising	TRUE
P224	P224_T1-R2	FALSE	TRUE	FALSE	FALSE	NA	TRUE	TRUE	validation_cohort	TRUE	FALSE	metastasising	TRUE
P226	P226_T1-R3	FALSE	TRUE	FALSE	FALSE	NA	FALSE	FALSE	NA	TRUE	TRUE	NA	TRUE
P226	P226_T1-R4	FALSE	TRUE	FALSE	FALSE	NA	TRUE	FALSE	NA	TRUE	TRUE	NA	TRUE
P225	P225_T1-R1	FALSE	TRUE	FALSE	FALSE	NA	FALSE	TRUE	validation_cohort	TRUE	TRUE	metastasising	TRUE
P225	P225_T1-R2	FALSE	TRUE	FALSE	FALSE	NA	FALSE	TRUE	validation_cohort	TRUE	TRUE	metastasising	TRUE
P226	P226_T1-R1	FALSE	TRUE	FALSE	FALSE	NA	FALSE	TRUE	validation_cohort	TRUE	TRUE	metastasising	TRUE
P226	P226_T1-R2	FALSE	TRUE	FALSE	FALSE	NA	FALSE	TRUE	validation_cohort	TRUE	TRUE	metastasising	TRUE
P227	P227_T1-R1	FALSE	TRUE	FALSE	FALSE	NA	TRUE	TRUE	validation_cohort	TRUE	FALSE	control	TRUE
P227	P227_T1-R2	FALSE	TRUE	FALSE	FALSE	NA	FALSE	TRUE	validation_cohort	TRUE	FALSE	control	TRUE
P228	P228_T1-R1	FALSE	TRUE	FALSE	FALSE	NA	FALSE	TRUE	validation_cohort	TRUE	TRUE	control	TRUE
P228	P228_T1-R2	FALSE	TRUE	FALSE	FALSE	NA	FALSE	TRUE	validation_cohort	TRUE	TRUE	control	TRUE
P228	P228_T1-R3	FALSE	TRUE	FALSE	FALSE	NA	FALSE	TRUE	validation_cohort	TRUE	TRUE	control	TRUE
P229	P229_T1-R1	FALSE	TRUE	FALSE	FALSE	NA	FALSE	TRUE	validation_cohort	TRUE	TRUE	metastasising	TRUE
P23	P23_T1-R1	TRUE	TRUE	TRUE	TRUE	Tumour:TIL+MΦ Excluded	TRUE	TRUE	discovery_cohort	TRUE	TRUE	metastasising	TRUE
P23	P23_T1-R2	TRUE	TRUE	TRUE	TRUE	Tumour/Stroma:TIL+MΦ High	TRUE	TRUE	discovery_cohort	TRUE	TRUE	metastasising	TRUE
P23	P23_T1-R3	TRUE	TRUE	TRUE	TRUE	Tumour/Stroma:TIL+MΦ High	TRUE	TRUE	discovery_cohort	TRUE	TRUE	metastasising	TRUE
P23	P23_T1-R4	TRUE	TRUE	TRUE	TRUE	Tumour/Stroma:TIL+MΦ High	TRUE	TRUE	discovery_cohort	TRUE	TRUE	metastasising	TRUE
P229	P229_T1-R2	FALSE	TRUE	FALSE	FALSE	NA	TRUE	TRUE	validation_cohort	TRUE	TRUE	metastasising	TRUE
P229	P229_T1-R3	FALSE	TRUE	FALSE	FALSE	NA	TRUE	TRUE	validation_cohort	TRUE	TRUE	metastasising	TRUE
P229	P229_T1-R4	FALSE	TRUE	FALSE	FALSE	NA	TRUE	TRUE	validation_cohort	TRUE	TRUE	metastasising	TRUE
P229	P229_T1-R5	FALSE	TRUE	FALSE	FALSE	NA	TRUE	TRUE	validation_cohort	TRUE	TRUE	metastasising	TRUE
P230	P230_T1-R1	FALSE	TRUE	FALSE	FALSE	NA	FALSE	TRUE	validation_cohort	TRUE	TRUE	control	TRUE
P230	P230_T1-R2	FALSE	TRUE	FALSE	FALSE	NA	FALSE	TRUE	validation_cohort	TRUE	TRUE	control	TRUE
P230	P230_T1-R3	FALSE	TRUE	FALSE	FALSE	NA	TRUE	TRUE	validation_cohort	TRUE	TRUE	control	TRUE
P230	P230_T1-R4	FALSE	TRUE	FALSE	FALSE	NA	FALSE	TRUE	validation_cohort	TRUE	TRUE	control	TRUE
P231	P231_T1-R1	FALSE	TRUE	FALSE	FALSE	NA	FALSE	TRUE	validation_cohort	TRUE	TRUE	metastasising	TRUE
P231	P231_T1-R2	FALSE	TRUE	FALSE	FALSE	NA	TRUE	TRUE	validation_cohort	TRUE	TRUE	metastasising	TRUE
P231	P231_T1-R3	FALSE	TRUE	FALSE	FALSE	NA	TRUE	TRUE	validation_cohort	TRUE	TRUE	metastasising	TRUE
P231	P231_T1-R4	FALSE	TRUE	FALSE	FALSE	NA	TRUE	TRUE	validation_cohort	TRUE	TRUE	metastasising	TRUE
P231	P231_T1-R5	FALSE	TRUE	FALSE	FALSE	NA	FALSE	TRUE	validation_cohort	TRUE	TRUE	metastasising	TRUE
P231	P231_T1-R6	FALSE	TRUE	FALSE	FALSE	NA	TRUE	TRUE	validation_cohort	TRUE	TRUE	metastasising	TRUE
P231	P231_T1-R7	FALSE	TRUE	FALSE	FALSE	NA	FALSE	TRUE	validation_cohort	TRUE	TRUE	metastasising	TRUE
P231	P231_T1-R8	FALSE	TRUE	FALSE	FALSE	NA	FALSE	TRUE	validation_cohort	TRUE	TRUE	metastasising	TRUE
P232	P232_T1-R1	FALSE	TRUE	FALSE	FALSE	NA	TRUE	TRUE	validation_cohort	TRUE	TRUE	control	TRUE
P232	P232_T1-R2	FALSE	TRUE	FALSE	FALSE	NA	TRUE	TRUE	validation_cohort	TRUE	TRUE	control	TRUE
P233	P233_T1-R1	FALSE	TRUE	FALSE	FALSE	NA	FALSE	TRUE	validation_cohort	TRUE	TRUE	metastasising	TRUE
P233	P233_T1-R2	FALSE	TRUE	FALSE	FALSE	NA	TRUE	TRUE	validation_cohort	TRUE	TRUE	metastasising	TRUE
P233	P233_T1-R3	FALSE	TRUE	FALSE	FALSE	NA	TRUE	TRUE	validation_cohort	TRUE	TRUE	metastasising	TRUE
P233	P233_T1-R4	FALSE	TRUE	FALSE	FALSE	NA	TRUE	TRUE	validation_cohort	TRUE	TRUE	metastasising	TRUE
P234	P234_T1-R1	FALSE	TRUE	FALSE	FALSE	NA	TRUE	TRUE	validation_cohort	TRUE	TRUE	metastasising	TRUE
P234	P234_T1-R2	FALSE	TRUE	FALSE	FALSE	NA	TRUE	TRUE	validation_cohort	TRUE	TRUE	metastasising	TRUE
P235	P235_T1-R1	FALSE	TRUE	FALSE	FALSE	NA	TRUE	TRUE	validation_cohort	TRUE	TRUE	NA	TRUE
P237	P237_T1-R1	FALSE	TRUE	FALSE	FALSE	NA	TRUE	TRUE	NA	FALSE	FALSE	control	TRUE
P237	P237_T1-R2	FALSE	TRUE	FALSE	FALSE	NA	TRUE	TRUE	NA	FALSE	FALSE	control	TRUE
P235	P235_T1-R2	FALSE	TRUE	FALSE	FALSE	NA	TRUE	TRUE	validation_cohort	TRUE	TRUE	NA	TRUE
P236	P236_T1-R1	FALSE	TRUE	FALSE	FALSE	NA	TRUE	TRUE	validation_cohort	TRUE	TRUE	control	TRUE
P236	P236_T1-R2	FALSE	TRUE	FALSE	FALSE	NA	FALSE	TRUE	validation_cohort	TRUE	TRUE	control	TRUE
P236	P236_T1-R3	FALSE	TRUE	FALSE	FALSE	NA	FALSE	TRUE	validation_cohort	TRUE	TRUE	control	TRUE
P238	P238_T1-R1	FALSE	TRUE	FALSE	FALSE	NA	TRUE	TRUE	validation_cohort	TRUE	TRUE	NA	TRUE
P238	P238_T1-R2	FALSE	TRUE	FALSE	FALSE	NA	TRUE	TRUE	validation_cohort	TRUE	TRUE	NA	TRUE
P238	P238_T1-R3	FALSE	TRUE	FALSE	FALSE	NA	TRUE	TRUE	validation_cohort	TRUE	TRUE	NA	TRUE
P238	P238_T1-R4	FALSE	TRUE	FALSE	FALSE	NA	TRUE	TRUE	validation_cohort	TRUE	TRUE	NA	TRUE
P24	P24_T1-R1	TRUE	FALSE	TRUE	TRUE	Tumour:TIL+MΦ Excluded	FALSE	FALSE	discovery_cohort	TRUE	TRUE	NA	TRUE
P24	P24_T1-R2	TRUE	TRUE	TRUE	TRUE	Tumour/Stroma:Neutrophil High	TRUE	TRUE	discovery_cohort	TRUE	TRUE	NA	TRUE
P24	P24_T1-R3	TRUE	TRUE	TRUE	TRUE	Tumour/Stroma:Neutrophil High	TRUE	TRUE	discovery_cohort	TRUE	TRUE	NA	TRUE
P24	P24_T1-R4	FALSE	TRUE	FALSE	FALSE	NA	TRUE	TRUE	discovery_cohort	TRUE	TRUE	NA	TRUE
P238	P238_T1-R5	FALSE	TRUE	FALSE	FALSE	NA	TRUE	TRUE	validation_cohort	TRUE	TRUE	NA	TRUE
P239	P239_T1-R1	FALSE	TRUE	FALSE	FALSE	NA	FALSE	TRUE	validation_cohort	TRUE	FALSE	control	TRUE
P241	P241_T1-R1	FALSE	TRUE	FALSE	FALSE	NA	FALSE	TRUE	NA	FALSE	FALSE	control	TRUE
P241	P241_T1-R2	FALSE	TRUE	FALSE	FALSE	NA	FALSE	TRUE	NA	FALSE	FALSE	control	TRUE
P242	P242_T1-R1	FALSE	TRUE	FALSE	FALSE	NA	FALSE	TRUE	NA	FALSE	FALSE	metastasising	TRUE
P242	P242_T1-R2	FALSE	TRUE	FALSE	FALSE	NA	FALSE	TRUE	NA	FALSE	FALSE	metastasising	TRUE
P242	P242_T1-R3	FALSE	TRUE	FALSE	FALSE	NA	FALSE	TRUE	NA	FALSE	FALSE	metastasising	TRUE
P242	P242_T1-R4	FALSE	TRUE	FALSE	FALSE	NA	FALSE	TRUE	NA	FALSE	FALSE	metastasising	TRUE
P239	P239_T1-R2	FALSE	TRUE	FALSE	FALSE	NA	FALSE	TRUE	validation_cohort	TRUE	FALSE	control	TRUE
P239	P239_T1-R3	FALSE	TRUE	FALSE	FALSE	NA	FALSE	TRUE	validation_cohort	TRUE	FALSE	control	TRUE
P240	P240_T1-R1	FALSE	TRUE	FALSE	FALSE	NA	FALSE	TRUE	validation_cohort	TRUE	TRUE	control	TRUE
P240	P240_T1-R2	FALSE	TRUE	FALSE	FALSE	NA	TRUE	TRUE	validation_cohort	TRUE	TRUE	control	TRUE
P243	P243_T1-R1	FALSE	TRUE	FALSE	FALSE	NA	FALSE	TRUE	validation_cohort	TRUE	TRUE	control	TRUE
P243	P243_T1-R2	FALSE	TRUE	FALSE	FALSE	NA	FALSE	TRUE	validation_cohort	TRUE	TRUE	control	TRUE
P243	P243_T1-R3	FALSE	TRUE	FALSE	FALSE	NA	FALSE	TRUE	validation_cohort	TRUE	TRUE	control	TRUE
P244	P244_T1-R1	FALSE	TRUE	FALSE	FALSE	NA	TRUE	TRUE	validation_cohort	TRUE	TRUE	NA	TRUE
P244	P244_T1-R2	FALSE	TRUE	FALSE	FALSE	NA	TRUE	TRUE	validation_cohort	TRUE	TRUE	NA	TRUE
P244	P244_T1-R3	FALSE	TRUE	FALSE	FALSE	NA	FALSE	TRUE	validation_cohort	TRUE	TRUE	NA	TRUE
P244	P244_T1-R4	FALSE	TRUE	FALSE	FALSE	NA	TRUE	TRUE	validation_cohort	TRUE	TRUE	NA	TRUE
P244	P244_T1-R5	FALSE	TRUE	FALSE	FALSE	NA	TRUE	TRUE	validation_cohort	TRUE	TRUE	NA	TRUE
P244	P244_T1-R6	FALSE	TRUE	FALSE	FALSE	NA	FALSE	TRUE	validation_cohort	TRUE	TRUE	NA	TRUE
P244	P244_T1-R7	FALSE	TRUE	FALSE	FALSE	NA	FALSE	TRUE	validation_cohort	TRUE	TRUE	NA	TRUE
P244	P244_T1-R8	FALSE	TRUE	FALSE	FALSE	NA	TRUE	TRUE	validation_cohort	TRUE	TRUE	NA	TRUE
P245	P245_T1-R1	FALSE	TRUE	FALSE	FALSE	NA	TRUE	TRUE	validation_cohort	TRUE	TRUE	control	TRUE
P245	P245_T1-R2	FALSE	TRUE	FALSE	FALSE	NA	TRUE	TRUE	validation_cohort	TRUE	TRUE	control	TRUE
P246	P246_T1-R1	FALSE	TRUE	FALSE	FALSE	NA	TRUE	TRUE	validation_cohort	TRUE	TRUE	control	TRUE
P246	P246_T1-R2	FALSE	TRUE	FALSE	FALSE	NA	FALSE	TRUE	validation_cohort	TRUE	TRUE	control	TRUE
P246	P246_T1-R3	FALSE	TRUE	FALSE	FALSE	NA	TRUE	TRUE	validation_cohort	TRUE	TRUE	control	TRUE
P246	P246_T1-R4	FALSE	TRUE	FALSE	FALSE	NA	FALSE	TRUE	validation_cohort	TRUE	TRUE	control	TRUE
P247	P247_T1-R1	FALSE	TRUE	FALSE	FALSE	NA	TRUE	TRUE	validation_cohort	TRUE	TRUE	metastasising	TRUE
P247	P247_T1-R2	FALSE	TRUE	FALSE	FALSE	NA	FALSE	TRUE	validation_cohort	TRUE	TRUE	metastasising	TRUE
P247	P247_T1-R3	FALSE	TRUE	FALSE	FALSE	NA	FALSE	TRUE	validation_cohort	TRUE	TRUE	metastasising	TRUE
P247	P247_T1-R4	FALSE	TRUE	FALSE	FALSE	NA	FALSE	TRUE	validation_cohort	TRUE	TRUE	metastasising	TRUE
P247	P247_T1-R5	FALSE	TRUE	FALSE	FALSE	NA	FALSE	TRUE	validation_cohort	TRUE	TRUE	metastasising	TRUE
P247	P247_T1-R6	FALSE	TRUE	FALSE	FALSE	NA	TRUE	TRUE	validation_cohort	TRUE	TRUE	metastasising	TRUE
P247	P247_T1-R7	FALSE	TRUE	FALSE	FALSE	NA	TRUE	TRUE	validation_cohort	TRUE	TRUE	metastasising	TRUE
P248	P248_T1-R1	FALSE	TRUE	FALSE	FALSE	NA	FALSE	TRUE	validation_cohort	TRUE	TRUE	metastasising	TRUE
P248	P248_T1-R2	FALSE	TRUE	FALSE	FALSE	NA	FALSE	TRUE	validation_cohort	TRUE	TRUE	metastasising	TRUE
P25	P25_T1-R1	TRUE	TRUE	FALSE	TRUE	Tumour/Stroma:Immune Low	TRUE	TRUE	discovery_cohort	TRUE	TRUE	metastasising	TRUE
P25	P25_T1-R2	TRUE	TRUE	TRUE	TRUE	Tumour/Stroma:Immune Low	TRUE	TRUE	discovery_cohort	TRUE	TRUE	metastasising	TRUE
P25	P25_T1-R3	TRUE	TRUE	TRUE	TRUE	Tumour/Stroma:Immune Low	TRUE	TRUE	discovery_cohort	TRUE	TRUE	metastasising	TRUE
P248	P248_T1-R3	FALSE	TRUE	FALSE	FALSE	NA	FALSE	TRUE	validation_cohort	TRUE	TRUE	metastasising	TRUE
P249	P249_T1-R1	FALSE	TRUE	FALSE	FALSE	NA	TRUE	TRUE	validation_cohort	TRUE	FALSE	control	TRUE
P249	P249_T1-R2	FALSE	TRUE	FALSE	FALSE	NA	TRUE	TRUE	validation_cohort	TRUE	FALSE	control	TRUE
P249	P249_T1-R3	FALSE	TRUE	FALSE	FALSE	NA	TRUE	TRUE	validation_cohort	TRUE	FALSE	control	TRUE
P250	P250_T1-R1	FALSE	TRUE	FALSE	FALSE	NA	FALSE	TRUE	validation_cohort	TRUE	TRUE	metastasising	TRUE
P250	P250_T1-R2	FALSE	TRUE	FALSE	FALSE	NA	TRUE	TRUE	validation_cohort	TRUE	TRUE	metastasising	TRUE
P251	P251_T1-R5	FALSE	TRUE	FALSE	FALSE	NA	TRUE	TRUE	validation_cohort	TRUE	TRUE	metastasising	TRUE
P251	P251_T1-R2	FALSE	TRUE	FALSE	FALSE	NA	TRUE	FALSE	NA	TRUE	TRUE	NA	TRUE
P251	P251_T1-R3	FALSE	TRUE	FALSE	FALSE	NA	TRUE	FALSE	NA	TRUE	TRUE	NA	TRUE
P251	P251_T1-R4	FALSE	TRUE	FALSE	FALSE	NA	TRUE	FALSE	NA	TRUE	TRUE	NA	TRUE
P251	P251_T2-R2	FALSE	TRUE	FALSE	FALSE	NA	TRUE	TRUE	validation_cohort	TRUE	TRUE	metastasising	TRUE
P251	P251_T2-R3	FALSE	TRUE	FALSE	FALSE	NA	TRUE	TRUE	validation_cohort	TRUE	TRUE	metastasising	TRUE
P251	P251_T2-R4	FALSE	TRUE	FALSE	FALSE	NA	TRUE	TRUE	validation_cohort	TRUE	TRUE	metastasising	TRUE
P252	P252_T1-R1	FALSE	TRUE	FALSE	FALSE	NA	TRUE	TRUE	validation_cohort	TRUE	TRUE	metastasising	TRUE
P252	P252_T1-R2	FALSE	TRUE	FALSE	FALSE	NA	TRUE	TRUE	validation_cohort	TRUE	TRUE	metastasising	TRUE
P252	P252_T1-R3	FALSE	TRUE	FALSE	FALSE	NA	TRUE	TRUE	validation_cohort	TRUE	TRUE	metastasising	TRUE
P253	P253_T1-R1	FALSE	TRUE	FALSE	FALSE	NA	TRUE	TRUE	validation_cohort	TRUE	TRUE	metastasising	TRUE
P253	P253_T1-R2	FALSE	TRUE	FALSE	FALSE	NA	TRUE	TRUE	validation_cohort	TRUE	TRUE	metastasising	TRUE
P253	P253_T1-R3	FALSE	TRUE	FALSE	FALSE	NA	FALSE	TRUE	validation_cohort	TRUE	TRUE	metastasising	TRUE
P253	P253_T1-R5	FALSE	TRUE	FALSE	FALSE	NA	FALSE	TRUE	validation_cohort	TRUE	TRUE	metastasising	TRUE
P253	P253_T1-R6	FALSE	TRUE	FALSE	FALSE	NA	FALSE	TRUE	validation_cohort	TRUE	TRUE	metastasising	TRUE
P253	P253_T1-R7	FALSE	TRUE	FALSE	FALSE	NA	FALSE	TRUE	validation_cohort	TRUE	TRUE	metastasising	TRUE
P253	P253_T1-R8	FALSE	TRUE	FALSE	FALSE	NA	FALSE	TRUE	validation_cohort	TRUE	TRUE	metastasising	TRUE
P254	P254_T1-R1	FALSE	TRUE	FALSE	FALSE	NA	TRUE	TRUE	validation_cohort	TRUE	TRUE	control	TRUE
P256	P256_T1-R1	FALSE	TRUE	FALSE	FALSE	NA	FALSE	TRUE	NA	FALSE	FALSE	control	TRUE
P256	P256_T1-R2	FALSE	TRUE	FALSE	FALSE	NA	FALSE	TRUE	NA	FALSE	FALSE	control	TRUE
P254	P254_T1-R2	FALSE	TRUE	FALSE	FALSE	NA	TRUE	TRUE	validation_cohort	TRUE	TRUE	control	TRUE
P255	P255_T1-R1	FALSE	TRUE	FALSE	FALSE	NA	FALSE	TRUE	validation_cohort	TRUE	TRUE	control	TRUE
P255	P255_T1-R2	FALSE	TRUE	FALSE	FALSE	NA	FALSE	TRUE	validation_cohort	TRUE	TRUE	control	TRUE
P257	P257_T1-R1	FALSE	TRUE	FALSE	FALSE	NA	TRUE	TRUE	validation_cohort	TRUE	TRUE	NA	TRUE
P257	P257_T1-R2	FALSE	TRUE	FALSE	FALSE	NA	FALSE	TRUE	validation_cohort	TRUE	TRUE	NA	TRUE
P257	P257_T1-R3	FALSE	TRUE	FALSE	FALSE	NA	TRUE	TRUE	validation_cohort	TRUE	TRUE	NA	TRUE
P257	P257_T1-R4	FALSE	TRUE	FALSE	FALSE	NA	TRUE	TRUE	validation_cohort	TRUE	TRUE	NA	TRUE
P257	P257_T1-R5	FALSE	TRUE	FALSE	FALSE	NA	TRUE	TRUE	validation_cohort	TRUE	TRUE	NA	TRUE
P258	P258_T1-R1	FALSE	TRUE	FALSE	FALSE	NA	FALSE	TRUE	validation_cohort	TRUE	TRUE	control	TRUE
P258	P258_T1-R2	FALSE	TRUE	FALSE	FALSE	NA	TRUE	TRUE	validation_cohort	TRUE	TRUE	control	TRUE
P258	P258_T1-R3	FALSE	TRUE	FALSE	FALSE	NA	FALSE	TRUE	validation_cohort	TRUE	TRUE	control	TRUE
P259	P259_T1-R1	FALSE	TRUE	FALSE	FALSE	NA	TRUE	TRUE	validation_cohort	TRUE	FALSE	metastasising	TRUE
P259	P259_T1-R2	FALSE	TRUE	FALSE	FALSE	NA	TRUE	TRUE	validation_cohort	TRUE	FALSE	metastasising	TRUE
P259	P259_T1-R3	FALSE	TRUE	FALSE	FALSE	NA	TRUE	TRUE	validation_cohort	TRUE	FALSE	metastasising	TRUE
P26	P26_T1-R2	TRUE	FALSE	FALSE	FALSE	NA	FALSE	FALSE	NA	TRUE	TRUE	NA	TRUE
P26	P26_T1-R1	TRUE	TRUE	TRUE	TRUE	Tumour/Stroma:Neutrophil High	FALSE	TRUE	discovery_cohort	TRUE	TRUE	metastasising	TRUE
P26	P26_T1-R3	TRUE	TRUE	TRUE	TRUE	Tumour:TIL+MΦ Excluded	FALSE	TRUE	discovery_cohort	TRUE	TRUE	metastasising	TRUE
P26	P26_T1-R4	TRUE	TRUE	TRUE	TRUE	Tumour/Stroma:TIL+MΦ High	TRUE	TRUE	discovery_cohort	TRUE	TRUE	metastasising	TRUE
P26	P26_T1-R5	TRUE	TRUE	TRUE	TRUE	Tumour/Stroma:Neutrophil High	TRUE	TRUE	discovery_cohort	TRUE	TRUE	metastasising	TRUE
P26	P26_T1-R6	FALSE	TRUE	FALSE	FALSE	NA	FALSE	TRUE	discovery_cohort	TRUE	TRUE	metastasising	TRUE
P26	P26_T1-R7	FALSE	TRUE	FALSE	FALSE	NA	FALSE	TRUE	discovery_cohort	TRUE	TRUE	metastasising	TRUE
P259	P259_T1-R4	FALSE	TRUE	FALSE	FALSE	NA	TRUE	TRUE	validation_cohort	TRUE	FALSE	metastasising	TRUE
P259	P259_T1-R5	FALSE	TRUE	FALSE	FALSE	NA	FALSE	TRUE	validation_cohort	TRUE	FALSE	metastasising	TRUE
P259	P259_T1-R6	FALSE	TRUE	FALSE	FALSE	NA	FALSE	TRUE	validation_cohort	TRUE	FALSE	metastasising	TRUE
P260	P260_T1-R1	FALSE	TRUE	FALSE	FALSE	NA	TRUE	TRUE	validation_cohort	TRUE	TRUE	NA	TRUE
P260	P260_T1-R2	FALSE	TRUE	FALSE	FALSE	NA	TRUE	TRUE	validation_cohort	TRUE	TRUE	NA	TRUE
P261	P261_T1-R1	FALSE	TRUE	FALSE	FALSE	NA	TRUE	TRUE	validation_cohort	TRUE	TRUE	NA	TRUE
P261	P261_T1-R2	FALSE	TRUE	FALSE	FALSE	NA	TRUE	TRUE	validation_cohort	TRUE	TRUE	NA	TRUE
P261	P261_T1-R3	FALSE	TRUE	FALSE	FALSE	NA	TRUE	TRUE	validation_cohort	TRUE	TRUE	NA	TRUE
P261	P261_T1-R4	FALSE	TRUE	FALSE	FALSE	NA	FALSE	TRUE	validation_cohort	TRUE	TRUE	NA	TRUE
P261	P261_T1-R5	FALSE	TRUE	FALSE	FALSE	NA	TRUE	TRUE	validation_cohort	TRUE	TRUE	NA	TRUE
P262	P262_T1-R1	FALSE	TRUE	FALSE	FALSE	NA	FALSE	TRUE	validation_cohort	TRUE	TRUE	NA	TRUE
P262	P262_T1-R2	FALSE	TRUE	FALSE	FALSE	NA	TRUE	TRUE	validation_cohort	TRUE	TRUE	NA	TRUE
P262	P262_T1-R4	FALSE	TRUE	FALSE	FALSE	NA	FALSE	TRUE	validation_cohort	TRUE	TRUE	NA	TRUE
P263	P263_T1-R1	FALSE	TRUE	FALSE	FALSE	NA	TRUE	TRUE	validation_cohort	TRUE	TRUE	metastasising	TRUE
P263	P263_T1-R2	FALSE	TRUE	FALSE	FALSE	NA	TRUE	TRUE	validation_cohort	TRUE	TRUE	metastasising	TRUE
P263	P263_T1-R3	FALSE	TRUE	FALSE	FALSE	NA	TRUE	TRUE	validation_cohort	TRUE	TRUE	metastasising	TRUE
P263	P263_T2-R1	FALSE	TRUE	FALSE	FALSE	NA	TRUE	TRUE	validation_cohort	TRUE	TRUE	metastasising	TRUE
P263	P263_T2-R2	FALSE	TRUE	FALSE	FALSE	NA	TRUE	TRUE	validation_cohort	TRUE	TRUE	metastasising	TRUE
P264	P264_T1-R1	FALSE	TRUE	FALSE	FALSE	NA	TRUE	TRUE	validation_cohort	TRUE	TRUE	metastasising	TRUE
P264	P264_T1-R2	FALSE	TRUE	FALSE	FALSE	NA	TRUE	TRUE	validation_cohort	TRUE	TRUE	metastasising	TRUE
P264	P264_T1-R3	FALSE	TRUE	FALSE	FALSE	NA	TRUE	TRUE	validation_cohort	TRUE	TRUE	metastasising	TRUE
P264	P264_T1-R4	FALSE	TRUE	FALSE	FALSE	NA	TRUE	TRUE	validation_cohort	TRUE	TRUE	metastasising	TRUE
P265	P265_T1-R1	FALSE	TRUE	FALSE	FALSE	NA	TRUE	TRUE	validation_cohort	TRUE	FALSE	NA	TRUE
P265	P265_T1-R2	FALSE	TRUE	FALSE	FALSE	NA	TRUE	TRUE	validation_cohort	TRUE	FALSE	NA	TRUE
P266	P266_T1-R1	FALSE	TRUE	FALSE	FALSE	NA	FALSE	TRUE	validation_cohort	TRUE	TRUE	NA	TRUE
P266	P266_T1-R2	FALSE	TRUE	FALSE	FALSE	NA	FALSE	TRUE	validation_cohort	TRUE	TRUE	NA	TRUE
P266	P266_T1-R3	FALSE	TRUE	FALSE	FALSE	NA	FALSE	TRUE	validation_cohort	TRUE	TRUE	NA	TRUE
P266	P266_T1-R4	FALSE	TRUE	FALSE	FALSE	NA	FALSE	TRUE	validation_cohort	TRUE	TRUE	NA	TRUE
P267	P267_T1-R1	FALSE	TRUE	FALSE	FALSE	NA	TRUE	TRUE	validation_cohort	TRUE	TRUE	metastasising	TRUE
P267	P267_T1-R2	FALSE	TRUE	FALSE	FALSE	NA	TRUE	TRUE	validation_cohort	TRUE	TRUE	metastasising	TRUE
P267	P267_T1-R3	FALSE	TRUE	FALSE	FALSE	NA	FALSE	TRUE	validation_cohort	TRUE	TRUE	metastasising	TRUE
P267	P267_T1-R5	FALSE	TRUE	FALSE	FALSE	NA	TRUE	TRUE	validation_cohort	TRUE	TRUE	metastasising	TRUE
P267	P267_T1-R6	FALSE	TRUE	FALSE	FALSE	NA	TRUE	TRUE	validation_cohort	TRUE	TRUE	metastasising	TRUE
P267	P267_T1-R8	FALSE	TRUE	FALSE	FALSE	NA	FALSE	TRUE	validation_cohort	TRUE	TRUE	metastasising	TRUE
P268	P268_T1-R1	FALSE	TRUE	FALSE	FALSE	NA	TRUE	TRUE	validation_cohort	TRUE	TRUE	metastasising	TRUE
P268	P268_T1-R2	FALSE	TRUE	FALSE	FALSE	NA	FALSE	TRUE	validation_cohort	TRUE	TRUE	metastasising	TRUE
P269	P269_T1-R1	FALSE	TRUE	FALSE	FALSE	NA	FALSE	TRUE	validation_cohort	TRUE	TRUE	metastasising	TRUE
P27	P27_T1-R1	TRUE	TRUE	TRUE	FALSE	NA	TRUE	TRUE	discovery_cohort	TRUE	TRUE	NA	TRUE
P27	P27_T1-R2	TRUE	TRUE	TRUE	TRUE	Tumour/Stroma:Neutrophil High	TRUE	TRUE	discovery_cohort	TRUE	TRUE	NA	TRUE
P27	P27_T1-R3	FALSE	TRUE	FALSE	FALSE	NA	FALSE	TRUE	discovery_cohort	TRUE	TRUE	NA	TRUE
P27	P27_T1-R4	FALSE	TRUE	FALSE	FALSE	NA	TRUE	TRUE	discovery_cohort	TRUE	TRUE	NA	TRUE
P269	P269_T1-R2	FALSE	TRUE	FALSE	FALSE	NA	TRUE	TRUE	validation_cohort	TRUE	TRUE	metastasising	TRUE
P269	P269_T1-R3	FALSE	TRUE	FALSE	FALSE	NA	TRUE	TRUE	validation_cohort	TRUE	TRUE	metastasising	TRUE
P269	P269_T1-R4	FALSE	TRUE	FALSE	FALSE	NA	FALSE	TRUE	validation_cohort	TRUE	TRUE	metastasising	TRUE
P270	P270_T1-R1	FALSE	TRUE	FALSE	FALSE	NA	TRUE	TRUE	validation_cohort	TRUE	FALSE	metastasising	TRUE
P270	P270_T1-R2	FALSE	TRUE	FALSE	FALSE	NA	TRUE	TRUE	validation_cohort	TRUE	FALSE	metastasising	TRUE
P271	P271_T1-R1	FALSE	TRUE	FALSE	FALSE	NA	TRUE	TRUE	validation_cohort	TRUE	TRUE	metastasising	TRUE
P271	P271_T1-R2	FALSE	TRUE	FALSE	FALSE	NA	FALSE	TRUE	validation_cohort	TRUE	TRUE	metastasising	TRUE
P271	P271_T1-R3	FALSE	TRUE	FALSE	FALSE	NA	TRUE	TRUE	validation_cohort	TRUE	TRUE	metastasising	TRUE
P271	P271_T1-R4	FALSE	TRUE	FALSE	FALSE	NA	TRUE	TRUE	validation_cohort	TRUE	TRUE	metastasising	TRUE
P271	P271_T1-R5	FALSE	TRUE	FALSE	FALSE	NA	FALSE	TRUE	validation_cohort	TRUE	TRUE	metastasising	TRUE
P271	P271_T1-R6	FALSE	TRUE	FALSE	FALSE	NA	TRUE	TRUE	validation_cohort	TRUE	TRUE	metastasising	TRUE
P271	P271_T2-R1	FALSE	TRUE	FALSE	FALSE	NA	TRUE	TRUE	validation_cohort	TRUE	TRUE	metastasising	TRUE
P271	P271_T2-R2	FALSE	TRUE	FALSE	FALSE	NA	FALSE	TRUE	validation_cohort	TRUE	TRUE	metastasising	TRUE
P271	P271_T3-R2	FALSE	TRUE	FALSE	FALSE	NA	FALSE	TRUE	validation_cohort	TRUE	TRUE	metastasising	TRUE
P272	P272_T1-R1	FALSE	TRUE	FALSE	FALSE	NA	TRUE	TRUE	validation_cohort	TRUE	TRUE	control	TRUE
P272	P272_T1-R2	FALSE	TRUE	FALSE	FALSE	NA	FALSE	TRUE	validation_cohort	TRUE	TRUE	control	TRUE
P273	P273_T1-R1	FALSE	TRUE	FALSE	FALSE	NA	FALSE	TRUE	validation_cohort	TRUE	TRUE	NA	TRUE
P273	P273_T1-R2	FALSE	TRUE	FALSE	FALSE	NA	FALSE	TRUE	validation_cohort	TRUE	TRUE	NA	TRUE
P274	P274_T1-R1	FALSE	TRUE	FALSE	FALSE	NA	TRUE	TRUE	NA	FALSE	FALSE	control	TRUE
P274	P274_T1-R2	FALSE	TRUE	FALSE	FALSE	NA	TRUE	TRUE	NA	FALSE	FALSE	control	TRUE
P273	P273_T1-R3	FALSE	TRUE	FALSE	FALSE	NA	TRUE	TRUE	validation_cohort	TRUE	TRUE	NA	TRUE
P273	P273_T1-R4	FALSE	TRUE	FALSE	FALSE	NA	TRUE	TRUE	validation_cohort	TRUE	TRUE	NA	TRUE
P273	P273_T1-R5	FALSE	TRUE	FALSE	FALSE	NA	FALSE	TRUE	validation_cohort	TRUE	TRUE	NA	TRUE
P275	P275_T1-R1	FALSE	TRUE	FALSE	FALSE	NA	FALSE	TRUE	validation_cohort	TRUE	TRUE	control	TRUE
P275	P275_T1-R2	FALSE	TRUE	FALSE	FALSE	NA	TRUE	TRUE	validation_cohort	TRUE	TRUE	control	TRUE
P275	P275_T1-R3	FALSE	TRUE	FALSE	FALSE	NA	TRUE	TRUE	validation_cohort	TRUE	TRUE	control	TRUE
P275	P275_T1-R4	FALSE	TRUE	FALSE	FALSE	NA	FALSE	TRUE	validation_cohort	TRUE	TRUE	control	TRUE
P275	P275_T1-R5	FALSE	TRUE	FALSE	FALSE	NA	FALSE	TRUE	validation_cohort	TRUE	TRUE	control	TRUE
P275	P275_T1-R6	FALSE	TRUE	FALSE	FALSE	NA	TRUE	TRUE	validation_cohort	TRUE	TRUE	control	TRUE
P276	P276_T1-R3	FALSE	TRUE	FALSE	FALSE	NA	TRUE	TRUE	validation_cohort	TRUE	TRUE	NA	TRUE
P276	P276_T1-R4	FALSE	TRUE	FALSE	FALSE	NA	TRUE	TRUE	validation_cohort	TRUE	TRUE	NA	TRUE
P277	P277_T1-R1	FALSE	TRUE	FALSE	FALSE	NA	TRUE	TRUE	validation_cohort	TRUE	TRUE	control	TRUE
P277	P277_T1-R2	FALSE	TRUE	FALSE	FALSE	NA	FALSE	TRUE	validation_cohort	TRUE	TRUE	control	TRUE
P277	P277_T1-R3	FALSE	TRUE	FALSE	FALSE	NA	FALSE	TRUE	validation_cohort	TRUE	TRUE	control	TRUE
P277	P277_T1-R4	FALSE	TRUE	FALSE	FALSE	NA	TRUE	TRUE	validation_cohort	TRUE	TRUE	control	TRUE
P277	P277_T1-R5	FALSE	TRUE	FALSE	FALSE	NA	TRUE	TRUE	validation_cohort	TRUE	TRUE	control	TRUE
P278	P278_T1-R2	FALSE	TRUE	FALSE	FALSE	NA	FALSE	TRUE	validation_cohort	TRUE	TRUE	control	TRUE
P278	P278_T1-R3	FALSE	TRUE	FALSE	FALSE	NA	FALSE	TRUE	validation_cohort	TRUE	TRUE	control	TRUE
P28	P28_T1-R1	TRUE	TRUE	TRUE	TRUE	Tumour/Stroma:TIL+MΦ High	TRUE	TRUE	discovery_cohort	TRUE	TRUE	control	TRUE
P28	P28_T1-R2	FALSE	TRUE	FALSE	FALSE	NA	TRUE	TRUE	discovery_cohort	TRUE	TRUE	control	TRUE
P279	P279_T1-R1	FALSE	TRUE	FALSE	FALSE	NA	TRUE	TRUE	validation_cohort	TRUE	TRUE	control	TRUE
P279	P279_T1-R2	FALSE	TRUE	FALSE	FALSE	NA	TRUE	TRUE	validation_cohort	TRUE	TRUE	control	TRUE
P279	P279_T1-R3	FALSE	TRUE	FALSE	FALSE	NA	TRUE	TRUE	validation_cohort	TRUE	TRUE	control	TRUE
P280	P280_T1-R1	FALSE	TRUE	FALSE	FALSE	NA	TRUE	TRUE	validation_cohort	TRUE	TRUE	control	TRUE
P280	P280_T1-R2	FALSE	TRUE	FALSE	FALSE	NA	FALSE	TRUE	validation_cohort	TRUE	TRUE	control	TRUE
P280	P280_T1-R3	FALSE	TRUE	FALSE	FALSE	NA	FALSE	TRUE	validation_cohort	TRUE	TRUE	control	TRUE
P280	P280_T1-R4	FALSE	TRUE	FALSE	FALSE	NA	FALSE	TRUE	validation_cohort	TRUE	TRUE	control	TRUE
P280	P280_T1-R5	FALSE	TRUE	FALSE	FALSE	NA	TRUE	TRUE	validation_cohort	TRUE	TRUE	control	TRUE
P280	P280_T1-R6	FALSE	TRUE	FALSE	FALSE	NA	TRUE	TRUE	validation_cohort	TRUE	TRUE	control	TRUE
P280	P280_T1-R7	FALSE	TRUE	FALSE	FALSE	NA	FALSE	TRUE	validation_cohort	TRUE	TRUE	control	TRUE
P280	P280_T1-R8	FALSE	TRUE	FALSE	FALSE	NA	FALSE	TRUE	validation_cohort	TRUE	TRUE	control	TRUE
P281	P281_T1-R1	FALSE	TRUE	FALSE	FALSE	NA	TRUE	TRUE	validation_cohort	TRUE	TRUE	control	TRUE
P281	P281_T1-R2	FALSE	TRUE	FALSE	FALSE	NA	FALSE	TRUE	validation_cohort	TRUE	TRUE	control	TRUE
P281	P281_T1-R3	FALSE	TRUE	FALSE	FALSE	NA	TRUE	TRUE	validation_cohort	TRUE	TRUE	control	TRUE
P281	P281_T1-R4	FALSE	TRUE	FALSE	FALSE	NA	FALSE	TRUE	validation_cohort	TRUE	TRUE	control	TRUE
P282	P282_T1-R1	FALSE	TRUE	FALSE	FALSE	NA	FALSE	TRUE	validation_cohort	TRUE	TRUE	NA	TRUE
P282	P282_T1-R2	FALSE	TRUE	FALSE	FALSE	NA	FALSE	TRUE	validation_cohort	TRUE	TRUE	NA	TRUE
P283	P283_T1-R1	FALSE	TRUE	FALSE	FALSE	NA	TRUE	TRUE	validation_cohort	TRUE	TRUE	metastasising	TRUE
P283	P283_T1-R2	FALSE	TRUE	FALSE	FALSE	NA	TRUE	TRUE	validation_cohort	TRUE	TRUE	metastasising	TRUE
P283	P283_T1-R3	FALSE	TRUE	FALSE	FALSE	NA	TRUE	TRUE	validation_cohort	TRUE	TRUE	metastasising	TRUE
P283	P283_T1-R4	FALSE	TRUE	FALSE	FALSE	NA	TRUE	TRUE	validation_cohort	TRUE	TRUE	metastasising	TRUE
P283	P283_T1-R5	FALSE	TRUE	FALSE	FALSE	NA	FALSE	TRUE	validation_cohort	TRUE	TRUE	metastasising	TRUE
P284	P284_T1-R1	FALSE	TRUE	FALSE	FALSE	NA	TRUE	TRUE	validation_cohort	TRUE	TRUE	metastasising	TRUE
P284	P284_T1-R2	FALSE	TRUE	FALSE	FALSE	NA	FALSE	TRUE	validation_cohort	TRUE	TRUE	metastasising	TRUE
P285	P285_T1-R1	FALSE	TRUE	FALSE	FALSE	NA	FALSE	TRUE	validation_cohort	TRUE	TRUE	NA	TRUE
P285	P285_T1-R2	FALSE	TRUE	FALSE	FALSE	NA	FALSE	TRUE	validation_cohort	TRUE	TRUE	NA	TRUE
P286	P286_T1-R1	FALSE	TRUE	FALSE	FALSE	NA	TRUE	TRUE	validation_cohort	TRUE	TRUE	metastasising	TRUE
P286	P286_T1-R2	FALSE	TRUE	FALSE	FALSE	NA	FALSE	TRUE	validation_cohort	TRUE	TRUE	metastasising	TRUE
P286	P286_T1-R3	FALSE	TRUE	FALSE	FALSE	NA	TRUE	TRUE	validation_cohort	TRUE	TRUE	metastasising	TRUE
P287	P287_T1-R1	FALSE	TRUE	FALSE	FALSE	NA	FALSE	TRUE	validation_cohort	TRUE	TRUE	NA	TRUE
P287	P287_T1-R2	FALSE	TRUE	FALSE	FALSE	NA	TRUE	TRUE	validation_cohort	TRUE	TRUE	NA	TRUE
P288	P288_T1-R1	FALSE	TRUE	FALSE	FALSE	NA	TRUE	TRUE	validation_cohort	TRUE	TRUE	NA	TRUE
P288	P288_T1-R2	FALSE	TRUE	FALSE	FALSE	NA	TRUE	TRUE	validation_cohort	TRUE	TRUE	NA	TRUE
P29	P29_T1-R1	TRUE	TRUE	TRUE	TRUE	Tumour:TIL+MΦ Excluded	FALSE	TRUE	discovery_cohort	TRUE	TRUE	metastasising	TRUE
P29	P29_T1-R3	TRUE	TRUE	FALSE	FALSE	NA	TRUE	TRUE	discovery_cohort	TRUE	TRUE	metastasising	TRUE
P29	P29_T1-R2	FALSE	TRUE	FALSE	FALSE	NA	FALSE	TRUE	discovery_cohort	TRUE	TRUE	metastasising	TRUE
P288	P288_T1-R3	FALSE	TRUE	FALSE	FALSE	NA	TRUE	TRUE	validation_cohort	TRUE	TRUE	NA	TRUE
P289	P289_T1-R1	FALSE	TRUE	FALSE	FALSE	NA	FALSE	TRUE	validation_cohort	TRUE	TRUE	NA	TRUE
P289	P289_T1-R2	FALSE	TRUE	FALSE	FALSE	NA	FALSE	TRUE	validation_cohort	TRUE	TRUE	NA	TRUE
P290	P290_T1-R1	FALSE	TRUE	FALSE	FALSE	NA	TRUE	TRUE	validation_cohort	TRUE	TRUE	metastasising	TRUE
P290	P290_T1-R2	FALSE	TRUE	FALSE	FALSE	NA	TRUE	TRUE	validation_cohort	TRUE	TRUE	metastasising	TRUE
P290	P290_T1-R3	FALSE	TRUE	FALSE	FALSE	NA	TRUE	TRUE	validation_cohort	TRUE	TRUE	metastasising	TRUE
P290	P290_T1-R4	FALSE	TRUE	FALSE	FALSE	NA	TRUE	TRUE	validation_cohort	TRUE	TRUE	metastasising	TRUE
P291	P291_T1-R1	FALSE	TRUE	FALSE	FALSE	NA	FALSE	TRUE	validation_cohort	TRUE	TRUE	control	TRUE
P291	P291_T1-R2	FALSE	TRUE	FALSE	FALSE	NA	FALSE	TRUE	validation_cohort	TRUE	TRUE	control	TRUE
P292	P292_T1-R1	FALSE	TRUE	FALSE	FALSE	NA	TRUE	TRUE	validation_cohort	TRUE	TRUE	NA	TRUE
P292	P292_T1-R2	FALSE	TRUE	FALSE	FALSE	NA	TRUE	TRUE	validation_cohort	TRUE	TRUE	NA	TRUE
P293	P293_T1-R1	FALSE	TRUE	FALSE	FALSE	NA	TRUE	TRUE	validation_cohort	TRUE	TRUE	control	TRUE
P293	P293_T1-R2	FALSE	TRUE	FALSE	FALSE	NA	TRUE	TRUE	validation_cohort	TRUE	TRUE	control	TRUE
P294	P294_T1-R1	FALSE	TRUE	FALSE	FALSE	NA	TRUE	TRUE	validation_cohort	TRUE	TRUE	metastasising	TRUE
P294	P294_T1-R2	FALSE	TRUE	FALSE	FALSE	NA	TRUE	TRUE	validation_cohort	TRUE	TRUE	metastasising	TRUE
P295	P295_T1-R1	FALSE	TRUE	FALSE	FALSE	NA	TRUE	TRUE	validation_cohort	TRUE	TRUE	metastasising	TRUE
P295	P295_T1-R2	FALSE	TRUE	FALSE	FALSE	NA	TRUE	TRUE	validation_cohort	TRUE	TRUE	metastasising	TRUE
P295	P295_T1-R3	FALSE	TRUE	FALSE	FALSE	NA	TRUE	TRUE	validation_cohort	TRUE	TRUE	metastasising	TRUE
P296	P296_T1-R1	FALSE	TRUE	FALSE	FALSE	NA	TRUE	TRUE	validation_cohort	TRUE	TRUE	NA	TRUE
P296	P296_T1-R2	FALSE	TRUE	FALSE	FALSE	NA	TRUE	TRUE	validation_cohort	TRUE	TRUE	NA	TRUE
P296	P296_T1-R3	FALSE	TRUE	FALSE	FALSE	NA	FALSE	TRUE	validation_cohort	TRUE	TRUE	NA	TRUE
P297	P297_T1-R1	FALSE	TRUE	FALSE	FALSE	NA	TRUE	TRUE	validation_cohort	TRUE	TRUE	NA	TRUE
P297	P297_T1-R2	FALSE	TRUE	FALSE	FALSE	NA	FALSE	TRUE	validation_cohort	TRUE	TRUE	NA	TRUE
P297	P297_T1-R3	FALSE	TRUE	FALSE	FALSE	NA	FALSE	TRUE	validation_cohort	TRUE	TRUE	NA	TRUE
P297	P297_T1-R4	FALSE	TRUE	FALSE	FALSE	NA	TRUE	TRUE	validation_cohort	TRUE	TRUE	NA	TRUE
P297	P297_T1-R5	FALSE	TRUE	FALSE	FALSE	NA	FALSE	TRUE	validation_cohort	TRUE	TRUE	NA	TRUE
P297	P297_T1-R6	FALSE	TRUE	FALSE	FALSE	NA	FALSE	TRUE	validation_cohort	TRUE	TRUE	NA	TRUE
P297	P297_T1-R7	FALSE	TRUE	FALSE	FALSE	NA	TRUE	TRUE	validation_cohort	TRUE	TRUE	NA	TRUE
P298	P298_T1-R1	FALSE	TRUE	FALSE	FALSE	NA	TRUE	TRUE	validation_cohort	TRUE	TRUE	control	TRUE
P298	P298_T1-R2	FALSE	TRUE	FALSE	FALSE	NA	TRUE	TRUE	validation_cohort	TRUE	TRUE	control	TRUE
P299	P299_T1-R1	FALSE	TRUE	FALSE	FALSE	NA	TRUE	TRUE	validation_cohort	TRUE	FALSE	control	TRUE
P3	P3_T1-R1	FALSE	TRUE	FALSE	FALSE	NA	TRUE	TRUE	NA	FALSE	FALSE	NA	TRUE
P3	P3_T1-R2	FALSE	TRUE	FALSE	FALSE	NA	TRUE	TRUE	NA	FALSE	FALSE	NA	TRUE
P3	P3_T1-R3	FALSE	TRUE	FALSE	FALSE	NA	FALSE	TRUE	NA	FALSE	FALSE	NA	TRUE
P3	P3_T1-R4	FALSE	TRUE	FALSE	FALSE	NA	FALSE	TRUE	NA	FALSE	FALSE	NA	TRUE
P299	P299_T1-R2	FALSE	TRUE	FALSE	FALSE	NA	TRUE	TRUE	validation_cohort	TRUE	FALSE	control	TRUE
P299	P299_T1-R3	FALSE	TRUE	FALSE	FALSE	NA	TRUE	TRUE	validation_cohort	TRUE	FALSE	control	TRUE
P299	P299_T1-R4	FALSE	TRUE	FALSE	FALSE	NA	TRUE	TRUE	validation_cohort	TRUE	FALSE	control	TRUE
P30	P30_T1-R3	FALSE	TRUE	FALSE	FALSE	NA	FALSE	TRUE	validation_cohort	TRUE	TRUE	NA	TRUE
P30	P30_T1-R4	FALSE	TRUE	FALSE	FALSE	NA	FALSE	TRUE	validation_cohort	TRUE	TRUE	NA	TRUE
P300	P300_T1-R1	FALSE	TRUE	FALSE	FALSE	NA	TRUE	TRUE	validation_cohort	TRUE	TRUE	metastasising	TRUE
P300	P300_T1-R2	FALSE	TRUE	FALSE	FALSE	NA	FALSE	TRUE	validation_cohort	TRUE	TRUE	metastasising	TRUE
P300	P300_T1-R3	FALSE	TRUE	FALSE	FALSE	NA	TRUE	TRUE	validation_cohort	TRUE	TRUE	metastasising	TRUE
P300	P300_T1-R4	FALSE	TRUE	FALSE	FALSE	NA	TRUE	TRUE	validation_cohort	TRUE	TRUE	metastasising	TRUE
P301	P301_T1-R1	FALSE	TRUE	FALSE	FALSE	NA	TRUE	TRUE	validation_cohort	TRUE	TRUE	metastasising	TRUE
P301	P301_T1-R2	FALSE	TRUE	FALSE	FALSE	NA	TRUE	TRUE	validation_cohort	TRUE	TRUE	metastasising	TRUE
P301	P301_T1-R3	FALSE	TRUE	FALSE	FALSE	NA	TRUE	TRUE	validation_cohort	TRUE	TRUE	metastasising	TRUE
P301	P301_T1-R4	FALSE	TRUE	FALSE	FALSE	NA	FALSE	TRUE	validation_cohort	TRUE	TRUE	metastasising	TRUE
P301	P301_T1-R5	FALSE	TRUE	FALSE	FALSE	NA	TRUE	TRUE	validation_cohort	TRUE	TRUE	metastasising	TRUE
P301	P301_T1-R6	FALSE	TRUE	FALSE	FALSE	NA	FALSE	TRUE	validation_cohort	TRUE	TRUE	metastasising	TRUE
P301	P301_T1-R7	FALSE	TRUE	FALSE	FALSE	NA	TRUE	TRUE	validation_cohort	TRUE	TRUE	metastasising	TRUE
P301	P301_T1-R8	FALSE	TRUE	FALSE	FALSE	NA	FALSE	TRUE	validation_cohort	TRUE	TRUE	metastasising	TRUE
P302	P302_T1-R1	FALSE	TRUE	FALSE	FALSE	NA	FALSE	TRUE	validation_cohort	TRUE	FALSE	NA	TRUE
P302	P302_T1-R2	FALSE	TRUE	FALSE	FALSE	NA	FALSE	TRUE	validation_cohort	TRUE	FALSE	NA	TRUE
P303	P303_T1-R1	FALSE	TRUE	FALSE	FALSE	NA	TRUE	TRUE	validation_cohort	TRUE	TRUE	control	TRUE
P303	P303_T1-R2	FALSE	TRUE	FALSE	FALSE	NA	FALSE	TRUE	validation_cohort	TRUE	TRUE	control	TRUE
P303	P303_T1-R3	FALSE	TRUE	FALSE	FALSE	NA	TRUE	TRUE	validation_cohort	TRUE	TRUE	control	TRUE
P303	P303_T1-R4	FALSE	TRUE	FALSE	FALSE	NA	TRUE	TRUE	validation_cohort	TRUE	TRUE	control	TRUE
P303	P303_T1-R5	FALSE	TRUE	FALSE	FALSE	NA	FALSE	TRUE	validation_cohort	TRUE	TRUE	control	TRUE
P304	P304_T1-R1	FALSE	TRUE	FALSE	FALSE	NA	TRUE	TRUE	validation_cohort	TRUE	TRUE	NA	TRUE
P304	P304_T1-R2	FALSE	TRUE	FALSE	FALSE	NA	FALSE	TRUE	validation_cohort	TRUE	TRUE	NA	TRUE
P304	P304_T1-R3	FALSE	TRUE	FALSE	FALSE	NA	FALSE	TRUE	validation_cohort	TRUE	TRUE	NA	TRUE
P304	P304_T1-R4	FALSE	TRUE	FALSE	FALSE	NA	FALSE	TRUE	validation_cohort	TRUE	TRUE	NA	TRUE
P304	P304_T1-R5	FALSE	TRUE	FALSE	FALSE	NA	FALSE	TRUE	validation_cohort	TRUE	TRUE	NA	TRUE
P304	P304_T1-R6	FALSE	TRUE	FALSE	FALSE	NA	TRUE	TRUE	validation_cohort	TRUE	TRUE	NA	TRUE
P304	P304_T1-R7	FALSE	TRUE	FALSE	FALSE	NA	FALSE	TRUE	validation_cohort	TRUE	TRUE	NA	TRUE
P304	P304_T1-R8	FALSE	TRUE	FALSE	FALSE	NA	TRUE	TRUE	validation_cohort	TRUE	TRUE	NA	TRUE
P305	P305_T1-R1	FALSE	TRUE	FALSE	FALSE	NA	TRUE	TRUE	validation_cohort	TRUE	TRUE	metastasising	TRUE
P305	P305_T1-R2	FALSE	TRUE	FALSE	FALSE	NA	TRUE	TRUE	validation_cohort	TRUE	TRUE	metastasising	TRUE
P305	P305_T1-R3	FALSE	TRUE	FALSE	FALSE	NA	FALSE	TRUE	validation_cohort	TRUE	TRUE	metastasising	TRUE
P307	P307_T1-R1	FALSE	TRUE	FALSE	FALSE	NA	TRUE	FALSE	NA	TRUE	TRUE	NA	FALSE	patient with multiple tumours and same stage
P307	P307_T1-R2	FALSE	TRUE	FALSE	FALSE	NA	FALSE	FALSE	NA	TRUE	TRUE	NA	FALSE	patient with multiple tumours and same stage
P307	P307_T1-R3	FALSE	TRUE	FALSE	FALSE	NA	FALSE	FALSE	NA	TRUE	TRUE	NA	FALSE	patient with multiple tumours and same stage
P307	P307_T1-R4	FALSE	TRUE	FALSE	FALSE	NA	TRUE	FALSE	NA	TRUE	TRUE	NA	FALSE	patient with multiple tumours and same stage
P307	P307_T1-R5	FALSE	TRUE	FALSE	FALSE	NA	TRUE	FALSE	NA	TRUE	TRUE	NA	FALSE	patient with multiple tumours and same stage
P307	P307_T2-R1	FALSE	TRUE	FALSE	FALSE	NA	FALSE	FALSE	NA	TRUE	TRUE	NA	FALSE	patient with multiple tumours and same stage
P307	P307_T2-R2	FALSE	TRUE	FALSE	FALSE	NA	TRUE	FALSE	NA	TRUE	TRUE	NA	FALSE	patient with multiple tumours and same stage
P307	P307_T2-R3	FALSE	TRUE	FALSE	FALSE	NA	TRUE	FALSE	NA	TRUE	TRUE	NA	FALSE	patient with multiple tumours and same stage
P307	P307_T2-R4	FALSE	TRUE	FALSE	FALSE	NA	TRUE	FALSE	NA	TRUE	TRUE	NA	FALSE	patient with multiple tumours and same stage
P305	P305_T1-R4	FALSE	TRUE	FALSE	FALSE	NA	TRUE	TRUE	validation_cohort	TRUE	TRUE	metastasising	TRUE
P306	P306_T1-R1	FALSE	TRUE	FALSE	FALSE	NA	TRUE	TRUE	validation_cohort	TRUE	FALSE	NA	TRUE
P306	P306_T1-R2	FALSE	TRUE	FALSE	FALSE	NA	TRUE	TRUE	validation_cohort	TRUE	FALSE	NA	TRUE
P308	P308_T1-R1	FALSE	TRUE	FALSE	FALSE	NA	FALSE	TRUE	validation_cohort	TRUE	TRUE	NA	TRUE
P308	P308_T1-R2	FALSE	TRUE	FALSE	FALSE	NA	FALSE	TRUE	validation_cohort	TRUE	TRUE	NA	TRUE
P308	P308_T1-R3	FALSE	TRUE	FALSE	FALSE	NA	FALSE	TRUE	validation_cohort	TRUE	TRUE	NA	TRUE
P308	P308_T1-R4	FALSE	TRUE	FALSE	FALSE	NA	FALSE	TRUE	validation_cohort	TRUE	TRUE	NA	TRUE
P309	P309_T1-R1	FALSE	TRUE	FALSE	FALSE	NA	TRUE	TRUE	validation_cohort	TRUE	TRUE	control	TRUE
P309	P309_T1-R2	FALSE	TRUE	FALSE	FALSE	NA	TRUE	TRUE	validation_cohort	TRUE	TRUE	control	TRUE
P31	P31_T1-R1	FALSE	TRUE	FALSE	FALSE	NA	FALSE	TRUE	validation_cohort	TRUE	TRUE	NA	TRUE
P31	P31_T1-R2	FALSE	TRUE	FALSE	FALSE	NA	FALSE	TRUE	validation_cohort	TRUE	TRUE	NA	TRUE
P31	P31_T1-R3	FALSE	TRUE	FALSE	FALSE	NA	FALSE	TRUE	validation_cohort	TRUE	TRUE	NA	TRUE
P310	P310_T1-R1	FALSE	TRUE	FALSE	FALSE	NA	TRUE	TRUE	validation_cohort	TRUE	TRUE	control	TRUE
P310	P310_T1-R2	FALSE	TRUE	FALSE	FALSE	NA	TRUE	TRUE	validation_cohort	TRUE	TRUE	control	TRUE
P310	P310_T1-R3	FALSE	TRUE	FALSE	FALSE	NA	FALSE	TRUE	validation_cohort	TRUE	TRUE	control	TRUE
P310	P310_T1-R4	FALSE	TRUE	FALSE	FALSE	NA	FALSE	TRUE	validation_cohort	TRUE	TRUE	control	TRUE
P310	P310_T1-R5	FALSE	TRUE	FALSE	FALSE	NA	FALSE	TRUE	validation_cohort	TRUE	TRUE	control	TRUE
P310	P310_T1-R6	FALSE	TRUE	FALSE	FALSE	NA	FALSE	TRUE	validation_cohort	TRUE	TRUE	control	TRUE
P310	P310_T1-R7	FALSE	TRUE	FALSE	FALSE	NA	FALSE	TRUE	validation_cohort	TRUE	TRUE	control	TRUE
P311	P311_T1-R1	FALSE	TRUE	FALSE	FALSE	NA	FALSE	TRUE	validation_cohort	TRUE	TRUE	metastasising	TRUE
P311	P311_T1-R2	FALSE	TRUE	FALSE	FALSE	NA	TRUE	TRUE	validation_cohort	TRUE	TRUE	metastasising	TRUE
P311	P311_T1-R3	FALSE	TRUE	FALSE	FALSE	NA	FALSE	TRUE	validation_cohort	TRUE	TRUE	metastasising	TRUE
P311	P311_T1-R4	FALSE	TRUE	FALSE	FALSE	NA	TRUE	TRUE	validation_cohort	TRUE	TRUE	metastasising	TRUE
P311	P311_T1-R5	FALSE	TRUE	FALSE	FALSE	NA	FALSE	TRUE	validation_cohort	TRUE	TRUE	metastasising	TRUE
P311	P311_T1-R6	FALSE	TRUE	FALSE	FALSE	NA	FALSE	TRUE	validation_cohort	TRUE	TRUE	metastasising	TRUE
P313	P313_T1-R1	FALSE	TRUE	FALSE	FALSE	NA	FALSE	TRUE	NA	FALSE	FALSE	NA	TRUE
P313	P313_T1-R2	FALSE	TRUE	FALSE	FALSE	NA	FALSE	TRUE	NA	FALSE	FALSE	NA	TRUE
P313	P313_T1-R3	FALSE	TRUE	FALSE	FALSE	NA	FALSE	TRUE	NA	FALSE	FALSE	NA	TRUE
P312	P312_T1-R1	FALSE	TRUE	FALSE	FALSE	NA	TRUE	TRUE	validation_cohort	TRUE	TRUE	metastasising	TRUE
P312	P312_T1-R2	FALSE	TRUE	FALSE	FALSE	NA	TRUE	TRUE	validation_cohort	TRUE	TRUE	metastasising	TRUE
P312	P312_T1-R3	FALSE	TRUE	FALSE	FALSE	NA	TRUE	TRUE	validation_cohort	TRUE	TRUE	metastasising	TRUE
P314	P314_T1-R1	FALSE	TRUE	FALSE	FALSE	NA	TRUE	TRUE	validation_cohort	TRUE	TRUE	control	TRUE
P314	P314_T1-R2	FALSE	TRUE	FALSE	FALSE	NA	TRUE	TRUE	validation_cohort	TRUE	TRUE	control	TRUE
P314	P314_T1-R3	FALSE	TRUE	FALSE	FALSE	NA	FALSE	TRUE	validation_cohort	TRUE	TRUE	control	TRUE
P314	P314_T1-R4	FALSE	TRUE	FALSE	FALSE	NA	FALSE	TRUE	validation_cohort	TRUE	TRUE	control	TRUE
P314	P314_T1-R5	FALSE	TRUE	FALSE	FALSE	NA	TRUE	TRUE	validation_cohort	TRUE	TRUE	control	TRUE
P314	P314_T1-R6	FALSE	TRUE	FALSE	FALSE	NA	TRUE	TRUE	validation_cohort	TRUE	TRUE	control	TRUE
P314	P314_T1-R7	FALSE	TRUE	FALSE	FALSE	NA	FALSE	TRUE	validation_cohort	TRUE	TRUE	control	TRUE
P314	P314_T1-R8	FALSE	TRUE	FALSE	FALSE	NA	TRUE	TRUE	validation_cohort	TRUE	TRUE	control	TRUE
P315	P315_T1-R1	FALSE	TRUE	FALSE	FALSE	NA	FALSE	TRUE	validation_cohort	TRUE	TRUE	metastasising	TRUE
P315	P315_T1-R2	FALSE	TRUE	FALSE	FALSE	NA	FALSE	TRUE	validation_cohort	TRUE	TRUE	metastasising	TRUE
P315	P315_T1-R3	FALSE	TRUE	FALSE	FALSE	NA	FALSE	TRUE	validation_cohort	TRUE	TRUE	metastasising	TRUE
P315	P315_T1-R4	FALSE	TRUE	FALSE	FALSE	NA	TRUE	TRUE	validation_cohort	TRUE	TRUE	metastasising	TRUE
P315	P315_T1-R5	FALSE	TRUE	FALSE	FALSE	NA	TRUE	TRUE	validation_cohort	TRUE	TRUE	metastasising	TRUE
P315	P315_T1-R6	FALSE	TRUE	FALSE	FALSE	NA	TRUE	TRUE	validation_cohort	TRUE	TRUE	metastasising	TRUE
P315	P315_T1-R7	FALSE	TRUE	FALSE	FALSE	NA	TRUE	TRUE	validation_cohort	TRUE	TRUE	metastasising	TRUE
P316	P316_T1-R1	FALSE	TRUE	FALSE	FALSE	NA	FALSE	TRUE	validation_cohort	TRUE	TRUE	NA	TRUE
P316	P316_T1-R3	FALSE	TRUE	FALSE	FALSE	NA	TRUE	TRUE	validation_cohort	TRUE	TRUE	NA	TRUE
P316	P316_T1-R4	FALSE	TRUE	FALSE	FALSE	NA	TRUE	TRUE	validation_cohort	TRUE	TRUE	NA	TRUE
P317	P317_T1-R1	FALSE	TRUE	FALSE	FALSE	NA	TRUE	TRUE	validation_cohort	TRUE	TRUE	NA	TRUE
P317	P317_T1-R2	FALSE	TRUE	FALSE	FALSE	NA	FALSE	TRUE	validation_cohort	TRUE	TRUE	NA	TRUE
P317	P317_T1-R3	FALSE	TRUE	FALSE	FALSE	NA	TRUE	TRUE	validation_cohort	TRUE	TRUE	NA	TRUE
P317	P317_T1-R4	FALSE	TRUE	FALSE	FALSE	NA	FALSE	TRUE	validation_cohort	TRUE	TRUE	NA	TRUE
P318	P318_T1-R1	FALSE	TRUE	FALSE	FALSE	NA	TRUE	TRUE	validation_cohort	TRUE	TRUE	metastasising	TRUE
P318	P318_T1-R2	FALSE	TRUE	FALSE	FALSE	NA	TRUE	TRUE	validation_cohort	TRUE	TRUE	metastasising	TRUE
P318	P318_T1-R3	FALSE	TRUE	FALSE	FALSE	NA	TRUE	TRUE	validation_cohort	TRUE	TRUE	metastasising	TRUE
P318	P318_T1-R4	FALSE	TRUE	FALSE	FALSE	NA	FALSE	TRUE	validation_cohort	TRUE	TRUE	metastasising	TRUE
P319	P319_T1-R1	FALSE	TRUE	FALSE	FALSE	NA	FALSE	TRUE	validation_cohort	TRUE	TRUE	control	TRUE
P32	P32_T1-LN1	TRUE	FALSE	FALSE	FALSE	NA	FALSE	FALSE	NA	TRUE	TRUE	NA	TRUE
P32	P32_T1-R2	TRUE	TRUE	TRUE	TRUE	Tumour/Stroma:TIL+MΦ High	TRUE	TRUE	discovery_cohort	TRUE	TRUE	NA	TRUE
P32	P32_T1-R3	TRUE	TRUE	TRUE	TRUE	Tumour/Stroma:TIL+MΦ High	TRUE	TRUE	discovery_cohort	TRUE	TRUE	NA	TRUE
P32	P32_T1-R6	TRUE	TRUE	TRUE	FALSE	NA	FALSE	TRUE	discovery_cohort	TRUE	TRUE	NA	TRUE
P32	P32_T1-R7	TRUE	TRUE	TRUE	TRUE	Tumour/Stroma:TIL+MΦ High	TRUE	TRUE	discovery_cohort	TRUE	TRUE	NA	TRUE
P32	P32_T1-R1	FALSE	TRUE	FALSE	FALSE	NA	FALSE	TRUE	discovery_cohort	TRUE	TRUE	NA	TRUE
P32	P32_T1-R4	FALSE	TRUE	FALSE	FALSE	NA	TRUE	TRUE	discovery_cohort	TRUE	TRUE	NA	TRUE
P32	P32_T1-R5	FALSE	TRUE	FALSE	FALSE	NA	TRUE	TRUE	discovery_cohort	TRUE	TRUE	NA	TRUE
P319	P319_T1-R2	FALSE	TRUE	FALSE	FALSE	NA	FALSE	TRUE	validation_cohort	TRUE	TRUE	control	TRUE
P319	P319_T1-R3	FALSE	TRUE	FALSE	FALSE	NA	FALSE	TRUE	validation_cohort	TRUE	TRUE	control	TRUE
P319	P319_T1-R4	FALSE	TRUE	FALSE	FALSE	NA	FALSE	TRUE	validation_cohort	TRUE	TRUE	control	TRUE
P320	P320_T1-R1	FALSE	TRUE	FALSE	FALSE	NA	TRUE	TRUE	validation_cohort	TRUE	FALSE	NA	TRUE
P320	P320_T1-R2	FALSE	TRUE	FALSE	FALSE	NA	FALSE	TRUE	validation_cohort	TRUE	FALSE	NA	TRUE
P320	P320_T1-R3	FALSE	TRUE	FALSE	FALSE	NA	TRUE	TRUE	validation_cohort	TRUE	FALSE	NA	TRUE
P321	P321_T1-R1	FALSE	TRUE	FALSE	FALSE	NA	TRUE	TRUE	validation_cohort	TRUE	TRUE	control	TRUE
P321	P321_T1-R2	FALSE	TRUE	FALSE	FALSE	NA	TRUE	TRUE	validation_cohort	TRUE	TRUE	control	TRUE
P321	P321_T1-R3	FALSE	TRUE	FALSE	FALSE	NA	TRUE	TRUE	validation_cohort	TRUE	TRUE	control	TRUE
P321	P321_T1-R4	FALSE	TRUE	FALSE	FALSE	NA	TRUE	TRUE	validation_cohort	TRUE	TRUE	control	TRUE
P322	P322_T1-R1	FALSE	TRUE	FALSE	FALSE	NA	FALSE	TRUE	validation_cohort	TRUE	TRUE	metastasising	TRUE
P322	P322_T1-R2	FALSE	TRUE	FALSE	FALSE	NA	TRUE	TRUE	validation_cohort	TRUE	TRUE	metastasising	TRUE
P324	P324_T1-R1	FALSE	TRUE	FALSE	FALSE	NA	TRUE	TRUE	NA	FALSE	FALSE	control	TRUE
P324	P324_T1-R2	FALSE	TRUE	FALSE	FALSE	NA	TRUE	TRUE	NA	FALSE	FALSE	control	TRUE
P322	P322_T1-R3	FALSE	TRUE	FALSE	FALSE	NA	FALSE	TRUE	validation_cohort	TRUE	TRUE	metastasising	TRUE
P323	P323_T1-R1	FALSE	TRUE	FALSE	FALSE	NA	FALSE	TRUE	validation_cohort	TRUE	TRUE	metastasising	TRUE
P323	P323_T1-R2	FALSE	TRUE	FALSE	FALSE	NA	TRUE	TRUE	validation_cohort	TRUE	TRUE	metastasising	TRUE
P325	P325_T1-R1	FALSE	TRUE	FALSE	FALSE	NA	TRUE	TRUE	validation_cohort	TRUE	TRUE	NA	TRUE
P325	P325_T1-R2	FALSE	TRUE	FALSE	FALSE	NA	TRUE	TRUE	validation_cohort	TRUE	TRUE	NA	TRUE
P325	P325_T1-R3	FALSE	TRUE	FALSE	FALSE	NA	FALSE	TRUE	validation_cohort	TRUE	TRUE	NA	TRUE
P325	P325_T1-R4	FALSE	TRUE	FALSE	FALSE	NA	TRUE	TRUE	validation_cohort	TRUE	TRUE	NA	TRUE
P326	P326_T1-R1	FALSE	TRUE	FALSE	FALSE	NA	TRUE	TRUE	validation_cohort	TRUE	TRUE	metastasising	TRUE
P326	P326_T1-R2	FALSE	TRUE	FALSE	FALSE	NA	FALSE	TRUE	validation_cohort	TRUE	TRUE	metastasising	TRUE
P326	P326_T1-R3	FALSE	TRUE	FALSE	FALSE	NA	TRUE	TRUE	validation_cohort	TRUE	TRUE	metastasising	TRUE
P327	P327_T1-R1	FALSE	TRUE	FALSE	FALSE	NA	FALSE	TRUE	validation_cohort	TRUE	TRUE	metastasising	TRUE
P327	P327_T1-R2	FALSE	TRUE	FALSE	FALSE	NA	TRUE	TRUE	validation_cohort	TRUE	TRUE	metastasising	TRUE
P328	P328_T1-R1	FALSE	TRUE	FALSE	FALSE	NA	FALSE	TRUE	validation_cohort	TRUE	TRUE	NA	TRUE
P328	P328_T1-R2	FALSE	TRUE	FALSE	FALSE	NA	FALSE	TRUE	validation_cohort	TRUE	TRUE	NA	TRUE
P328	P328_T1-R3	FALSE	TRUE	FALSE	FALSE	NA	FALSE	TRUE	validation_cohort	TRUE	TRUE	NA	TRUE
P328	P328_T1-R4	FALSE	TRUE	FALSE	FALSE	NA	TRUE	TRUE	validation_cohort	TRUE	TRUE	NA	TRUE
P33	P33_T1-R4	TRUE	TRUE	TRUE	TRUE	Tumour/Stroma:TIL+MΦ High	TRUE	TRUE	discovery_cohort	TRUE	TRUE	control	TRUE
P33	P33_T1-R1	FALSE	TRUE	FALSE	FALSE	NA	FALSE	TRUE	discovery_cohort	TRUE	TRUE	control	TRUE
P33	P33_T1-R2	FALSE	TRUE	FALSE	FALSE	NA	TRUE	TRUE	discovery_cohort	TRUE	TRUE	control	TRUE
P33	P33_T1-R3	FALSE	TRUE	FALSE	FALSE	NA	TRUE	TRUE	discovery_cohort	TRUE	TRUE	control	TRUE
P330	P330_T1-R1	FALSE	TRUE	FALSE	FALSE	NA	FALSE	TRUE	NA	FALSE	FALSE	NA	TRUE
P330	P330_T1-R2	FALSE	TRUE	FALSE	FALSE	NA	TRUE	TRUE	NA	FALSE	FALSE	NA	TRUE
P330	P330_T1-R3	FALSE	TRUE	FALSE	FALSE	NA	TRUE	TRUE	NA	FALSE	FALSE	NA	TRUE
P330	P330_T1-R4	FALSE	TRUE	FALSE	FALSE	NA	TRUE	TRUE	NA	FALSE	FALSE	NA	TRUE
P330	P330_T1-R5	FALSE	TRUE	FALSE	FALSE	NA	TRUE	TRUE	NA	FALSE	FALSE	NA	TRUE
P329	P329_T1-R1	FALSE	TRUE	FALSE	FALSE	NA	FALSE	TRUE	validation_cohort	TRUE	TRUE	NA	TRUE
P329	P329_T1-R2	FALSE	TRUE	FALSE	FALSE	NA	FALSE	TRUE	validation_cohort	TRUE	TRUE	NA	TRUE
P329	P329_T1-R3	FALSE	TRUE	FALSE	FALSE	NA	FALSE	TRUE	validation_cohort	TRUE	TRUE	NA	TRUE
P331	P331_T1-R1	FALSE	TRUE	FALSE	FALSE	NA	FALSE	TRUE	validation_cohort	TRUE	FALSE	NA	TRUE
P331	P331_T1-R2	FALSE	TRUE	FALSE	FALSE	NA	TRUE	TRUE	validation_cohort	TRUE	FALSE	NA	TRUE
P332	P332_T1-R1	FALSE	TRUE	FALSE	FALSE	NA	TRUE	TRUE	validation_cohort	TRUE	TRUE	NA	TRUE
P332	P332_T1-R2	FALSE	TRUE	FALSE	FALSE	NA	TRUE	TRUE	validation_cohort	TRUE	TRUE	NA	TRUE
P332	P332_T1-R3	FALSE	TRUE	FALSE	FALSE	NA	TRUE	TRUE	validation_cohort	TRUE	TRUE	NA	TRUE
P332	P332_T1-R4	FALSE	TRUE	FALSE	FALSE	NA	TRUE	TRUE	validation_cohort	TRUE	TRUE	NA	TRUE
P332	P332_T1-R5	FALSE	TRUE	FALSE	FALSE	NA	TRUE	TRUE	validation_cohort	TRUE	TRUE	NA	TRUE
P332	P332_T1-R6	FALSE	TRUE	FALSE	FALSE	NA	TRUE	TRUE	validation_cohort	TRUE	TRUE	NA	TRUE
P333	P333_T1-R1	FALSE	TRUE	FALSE	FALSE	NA	FALSE	TRUE	validation_cohort	TRUE	TRUE	metastasising	TRUE
P333	P333_T1-R2	FALSE	TRUE	FALSE	FALSE	NA	TRUE	TRUE	validation_cohort	TRUE	TRUE	metastasising	TRUE
P333	P333_T1-R3	FALSE	TRUE	FALSE	FALSE	NA	FALSE	TRUE	validation_cohort	TRUE	TRUE	metastasising	TRUE
P333	P333_T1-R4	FALSE	TRUE	FALSE	FALSE	NA	FALSE	TRUE	validation_cohort	TRUE	TRUE	metastasising	TRUE
P333	P333_T1-R5	FALSE	TRUE	FALSE	FALSE	NA	FALSE	TRUE	validation_cohort	TRUE	TRUE	metastasising	TRUE
P334	P334_T1-R1	FALSE	TRUE	FALSE	FALSE	NA	TRUE	TRUE	validation_cohort	TRUE	TRUE	control	TRUE
P334	P334_T1-R2	FALSE	TRUE	FALSE	FALSE	NA	FALSE	TRUE	validation_cohort	TRUE	TRUE	control	TRUE
P335	P335_T1-R1	FALSE	TRUE	FALSE	FALSE	NA	TRUE	TRUE	validation_cohort	TRUE	TRUE	metastasising	TRUE
P335	P335_T1-R2	FALSE	TRUE	FALSE	FALSE	NA	TRUE	TRUE	validation_cohort	TRUE	TRUE	metastasising	TRUE
P335	P335_T1-R3	FALSE	TRUE	FALSE	FALSE	NA	FALSE	TRUE	validation_cohort	TRUE	TRUE	metastasising	TRUE
P335	P335_T1-R4	FALSE	TRUE	FALSE	FALSE	NA	TRUE	TRUE	validation_cohort	TRUE	TRUE	metastasising	TRUE
P336	P336_T1-R1	FALSE	TRUE	FALSE	FALSE	NA	FALSE	TRUE	validation_cohort	TRUE	TRUE	NA	TRUE
P336	P336_T1-R2	FALSE	TRUE	FALSE	FALSE	NA	FALSE	TRUE	validation_cohort	TRUE	TRUE	NA	TRUE
P336	P336_T1-R3	FALSE	TRUE	FALSE	FALSE	NA	FALSE	TRUE	validation_cohort	TRUE	TRUE	NA	TRUE
P336	P336_T1-R4	FALSE	TRUE	FALSE	FALSE	NA	TRUE	TRUE	validation_cohort	TRUE	TRUE	NA	TRUE
P337	P337_T1-R1	FALSE	TRUE	FALSE	FALSE	NA	FALSE	TRUE	NA	FALSE	FALSE	metastasising	TRUE
P337	P337_T1-R2	FALSE	TRUE	FALSE	FALSE	NA	TRUE	TRUE	NA	FALSE	FALSE	metastasising	TRUE
P337	P337_T1-R3	FALSE	TRUE	FALSE	FALSE	NA	TRUE	TRUE	NA	FALSE	FALSE	metastasising	TRUE
P337	P337_T1-R4	FALSE	TRUE	FALSE	FALSE	NA	TRUE	TRUE	NA	FALSE	FALSE	metastasising	TRUE
P337	P337_T1-R5	FALSE	TRUE	FALSE	FALSE	NA	TRUE	TRUE	NA	FALSE	FALSE	metastasising	TRUE
P336	P336_T1-R5	FALSE	TRUE	FALSE	FALSE	NA	TRUE	TRUE	validation_cohort	TRUE	TRUE	NA	TRUE
P336	P336_T1-R6	FALSE	TRUE	FALSE	FALSE	NA	TRUE	TRUE	validation_cohort	TRUE	TRUE	NA	TRUE
P336	P336_T1-R7	FALSE	TRUE	FALSE	FALSE	NA	FALSE	TRUE	validation_cohort	TRUE	TRUE	NA	TRUE
P338	P338_T1-R1	FALSE	TRUE	FALSE	FALSE	NA	FALSE	TRUE	validation_cohort	TRUE	TRUE	NA	TRUE
P338	P338_T1-R2	FALSE	TRUE	FALSE	FALSE	NA	FALSE	TRUE	validation_cohort	TRUE	TRUE	NA	TRUE
P338	P338_T1-R3	FALSE	TRUE	FALSE	FALSE	NA	FALSE	TRUE	validation_cohort	TRUE	TRUE	NA	TRUE
P34	P34_T1-LN1	TRUE	FALSE	FALSE	FALSE	NA	FALSE	FALSE	NA	TRUE	TRUE	NA	TRUE
P34	P34_T1-R1	TRUE	TRUE	TRUE	FALSE	NA	FALSE	TRUE	discovery_cohort	TRUE	TRUE	metastasising	TRUE
P34	P34_T1-R2	TRUE	TRUE	TRUE	TRUE	Tumour/Stroma:Neutrophil High	FALSE	TRUE	discovery_cohort	TRUE	TRUE	metastasising	TRUE
P338	P338_T1-R4	FALSE	TRUE	FALSE	FALSE	NA	FALSE	TRUE	validation_cohort	TRUE	TRUE	NA	TRUE
P339	P339_T1-R1	FALSE	TRUE	FALSE	FALSE	NA	FALSE	TRUE	validation_cohort	TRUE	FALSE	NA	TRUE
P339	P339_T1-R2	FALSE	TRUE	FALSE	FALSE	NA	FALSE	TRUE	validation_cohort	TRUE	FALSE	NA	TRUE
P340	P340_T1-R1	FALSE	TRUE	FALSE	FALSE	NA	FALSE	TRUE	validation_cohort	TRUE	TRUE	control	TRUE
P340	P340_T1-R2	FALSE	TRUE	FALSE	FALSE	NA	TRUE	TRUE	validation_cohort	TRUE	TRUE	control	TRUE
P340	P340_T1-R3	FALSE	TRUE	FALSE	FALSE	NA	TRUE	TRUE	validation_cohort	TRUE	TRUE	control	TRUE
P340	P340_T1-R4	FALSE	TRUE	FALSE	FALSE	NA	TRUE	TRUE	validation_cohort	TRUE	TRUE	control	TRUE
P341	P341_T1-R1	FALSE	TRUE	FALSE	FALSE	NA	FALSE	TRUE	validation_cohort	TRUE	TRUE	control	TRUE
P341	P341_T1-R2	FALSE	TRUE	FALSE	FALSE	NA	FALSE	TRUE	validation_cohort	TRUE	TRUE	control	TRUE
P342	P342_T1-R1	FALSE	TRUE	FALSE	FALSE	NA	TRUE	TRUE	validation_cohort	TRUE	TRUE	control	TRUE
P342	P342_T1-R2	FALSE	TRUE	FALSE	FALSE	NA	TRUE	TRUE	validation_cohort	TRUE	TRUE	control	TRUE
P343	P343_T1-R1	FALSE	TRUE	FALSE	FALSE	NA	TRUE	TRUE	validation_cohort	TRUE	TRUE	control	TRUE
P343	P343_T1-R2	FALSE	TRUE	FALSE	FALSE	NA	TRUE	TRUE	validation_cohort	TRUE	TRUE	control	TRUE
P343	P343_T1-R3	FALSE	TRUE	FALSE	FALSE	NA	FALSE	TRUE	validation_cohort	TRUE	TRUE	control	TRUE
P343	P343_T1-R4	FALSE	TRUE	FALSE	FALSE	NA	FALSE	TRUE	validation_cohort	TRUE	TRUE	control	TRUE
P344	P344_T1-R1	FALSE	TRUE	FALSE	FALSE	NA	FALSE	TRUE	validation_cohort	TRUE	TRUE	metastasising	TRUE
P344	P344_T1-R2	FALSE	TRUE	FALSE	FALSE	NA	FALSE	TRUE	validation_cohort	TRUE	TRUE	metastasising	TRUE
P344	P344_T1-R3	FALSE	TRUE	FALSE	FALSE	NA	FALSE	TRUE	validation_cohort	TRUE	TRUE	metastasising	TRUE
P344	P344_T1-R4	FALSE	TRUE	FALSE	FALSE	NA	FALSE	TRUE	validation_cohort	TRUE	TRUE	metastasising	TRUE
P344	P344_T1-R5	FALSE	TRUE	FALSE	FALSE	NA	FALSE	TRUE	validation_cohort	TRUE	TRUE	metastasising	TRUE
P344	P344_T1-R6	FALSE	TRUE	FALSE	FALSE	NA	FALSE	TRUE	validation_cohort	TRUE	TRUE	metastasising	TRUE
P344	P344_T1-R7	FALSE	TRUE	FALSE	FALSE	NA	FALSE	TRUE	validation_cohort	TRUE	TRUE	metastasising	TRUE
P344	P344_T1-R8	FALSE	TRUE	FALSE	FALSE	NA	FALSE	TRUE	validation_cohort	TRUE	TRUE	metastasising	TRUE
P345	P345_T1-R1	FALSE	TRUE	FALSE	FALSE	NA	TRUE	TRUE	validation_cohort	TRUE	TRUE	control	TRUE
P345	P345_T1-R2	FALSE	TRUE	FALSE	FALSE	NA	TRUE	TRUE	validation_cohort	TRUE	TRUE	control	TRUE
P346	P346_T1-R1	FALSE	TRUE	FALSE	FALSE	NA	TRUE	TRUE	validation_cohort	TRUE	TRUE	metastasising	TRUE
P346	P346_T1-R2	FALSE	TRUE	FALSE	FALSE	NA	FALSE	TRUE	validation_cohort	TRUE	TRUE	metastasising	TRUE
P346	P346_T1-R3	FALSE	TRUE	FALSE	FALSE	NA	TRUE	TRUE	validation_cohort	TRUE	TRUE	metastasising	TRUE
P346	P346_T1-R4	FALSE	TRUE	FALSE	FALSE	NA	TRUE	TRUE	validation_cohort	TRUE	TRUE	metastasising	TRUE
P347	P347_T1-R1	FALSE	TRUE	FALSE	FALSE	NA	FALSE	TRUE	validation_cohort	TRUE	TRUE	NA	TRUE
P347	P347_T1-R2	FALSE	TRUE	FALSE	FALSE	NA	FALSE	TRUE	validation_cohort	TRUE	TRUE	NA	TRUE
P347	P347_T1-R3	FALSE	TRUE	FALSE	FALSE	NA	TRUE	TRUE	validation_cohort	TRUE	TRUE	NA	TRUE
P347	P347_T1-R4	FALSE	TRUE	FALSE	FALSE	NA	FALSE	TRUE	validation_cohort	TRUE	TRUE	NA	TRUE
P348	P348_T1-R1	FALSE	TRUE	FALSE	FALSE	NA	FALSE	TRUE	validation_cohort	TRUE	TRUE	NA	TRUE
P348	P348_T1-R2	FALSE	TRUE	FALSE	FALSE	NA	TRUE	TRUE	validation_cohort	TRUE	TRUE	NA	TRUE
P348	P348_T1-R3	FALSE	TRUE	FALSE	FALSE	NA	TRUE	TRUE	validation_cohort	TRUE	TRUE	NA	TRUE
P348	P348_T1-R4	FALSE	TRUE	FALSE	FALSE	NA	TRUE	TRUE	validation_cohort	TRUE	TRUE	NA	TRUE
P35	P35_T1-R2	TRUE	FALSE	FALSE	FALSE	NA	FALSE	FALSE	NA	TRUE	TRUE	NA	FALSE	withdrawn from the study
P349	P349_T1-R1	FALSE	TRUE	FALSE	FALSE	NA	FALSE	TRUE	validation_cohort	TRUE	TRUE	NA	TRUE
P349	P349_T1-R2	FALSE	TRUE	FALSE	FALSE	NA	TRUE	TRUE	validation_cohort	TRUE	TRUE	NA	TRUE
P349	P349_T1-R3	FALSE	TRUE	FALSE	FALSE	NA	FALSE	TRUE	validation_cohort	TRUE	TRUE	NA	TRUE
P350	P350_T1-R1	FALSE	TRUE	FALSE	FALSE	NA	TRUE	TRUE	validation_cohort	TRUE	TRUE	metastasising	TRUE
P350	P350_T1-R2	FALSE	TRUE	FALSE	FALSE	NA	FALSE	TRUE	validation_cohort	TRUE	TRUE	metastasising	TRUE
P350	P350_T1-R3	FALSE	TRUE	FALSE	FALSE	NA	FALSE	TRUE	validation_cohort	TRUE	TRUE	metastasising	TRUE
P351	P351_LN01	FALSE	TRUE	FALSE	FALSE	NA	TRUE	FALSE	NA	TRUE	TRUE	NA	TRUE
P350	P350_T1-R4	FALSE	TRUE	FALSE	FALSE	NA	FALSE	TRUE	validation_cohort	TRUE	TRUE	metastasising	TRUE
P351	P351_T1-R1	FALSE	TRUE	FALSE	FALSE	NA	FALSE	TRUE	validation_cohort	TRUE	TRUE	NA	TRUE
P351	P351_T1-R2	FALSE	TRUE	FALSE	FALSE	NA	TRUE	TRUE	validation_cohort	TRUE	TRUE	NA	TRUE
P352	P352_T1-R1	FALSE	TRUE	FALSE	FALSE	NA	FALSE	TRUE	validation_cohort	TRUE	TRUE	NA	TRUE
P352	P352_T1-R2	FALSE	TRUE	FALSE	FALSE	NA	TRUE	TRUE	validation_cohort	TRUE	TRUE	NA	TRUE
P352	P352_T1-R3	FALSE	TRUE	FALSE	FALSE	NA	TRUE	TRUE	validation_cohort	TRUE	TRUE	NA	TRUE
P352	P352_T1-R4	FALSE	TRUE	FALSE	FALSE	NA	TRUE	TRUE	validation_cohort	TRUE	TRUE	NA	TRUE
P352	P352_T1-R5	FALSE	TRUE	FALSE	FALSE	NA	TRUE	TRUE	validation_cohort	TRUE	TRUE	NA	TRUE
P352	P352_T1-R6	FALSE	TRUE	FALSE	FALSE	NA	TRUE	TRUE	validation_cohort	TRUE	TRUE	NA	TRUE
P352	P352_T1-R7	FALSE	TRUE	FALSE	FALSE	NA	FALSE	TRUE	validation_cohort	TRUE	TRUE	NA	TRUE
P352	P352_T1-R8	FALSE	TRUE	FALSE	FALSE	NA	FALSE	TRUE	validation_cohort	TRUE	TRUE	NA	TRUE
P353	P353_T1-R1	FALSE	TRUE	FALSE	FALSE	NA	TRUE	TRUE	validation_cohort	TRUE	TRUE	metastasising	TRUE
P353	P353_T1-R2	FALSE	TRUE	FALSE	FALSE	NA	TRUE	TRUE	validation_cohort	TRUE	TRUE	metastasising	TRUE
P353	P353_T1-R3	FALSE	TRUE	FALSE	FALSE	NA	FALSE	TRUE	validation_cohort	TRUE	TRUE	metastasising	TRUE
P354	P354_T1-R1	FALSE	TRUE	FALSE	FALSE	NA	FALSE	TRUE	validation_cohort	TRUE	TRUE	NA	TRUE
P354	P354_T1-R2	FALSE	TRUE	FALSE	FALSE	NA	TRUE	TRUE	validation_cohort	TRUE	TRUE	NA	TRUE
P354	P354_T1-R3	FALSE	TRUE	FALSE	FALSE	NA	FALSE	TRUE	validation_cohort	TRUE	TRUE	NA	TRUE
P354	P354_T1-R4	FALSE	TRUE	FALSE	FALSE	NA	TRUE	TRUE	validation_cohort	TRUE	TRUE	NA	TRUE
P355	P355_T1-R1	FALSE	TRUE	FALSE	FALSE	NA	TRUE	TRUE	validation_cohort	TRUE	TRUE	NA	TRUE
P355	P355_T1-R2	FALSE	TRUE	FALSE	FALSE	NA	TRUE	TRUE	validation_cohort	TRUE	TRUE	NA	TRUE
P356	P356_T1-R1	FALSE	TRUE	FALSE	FALSE	NA	TRUE	TRUE	validation_cohort	TRUE	TRUE	NA	TRUE
P356	P356_T1-R2	FALSE	TRUE	FALSE	FALSE	NA	FALSE	TRUE	validation_cohort	TRUE	TRUE	NA	TRUE
P356	P356_T1-R3	FALSE	TRUE	FALSE	FALSE	NA	FALSE	TRUE	validation_cohort	TRUE	TRUE	NA	TRUE
P356	P356_T1-R4	FALSE	TRUE	FALSE	FALSE	NA	FALSE	TRUE	validation_cohort	TRUE	TRUE	NA	TRUE
P358	P358_T1-R1	FALSE	TRUE	FALSE	FALSE	NA	TRUE	TRUE	NA	FALSE	FALSE	NA	TRUE
P358	P358_T1-R2	FALSE	TRUE	FALSE	FALSE	NA	TRUE	TRUE	NA	FALSE	FALSE	NA	TRUE
P357	P357_T1-R1	FALSE	TRUE	FALSE	FALSE	NA	FALSE	TRUE	validation_cohort	TRUE	TRUE	metastasising	TRUE
P357	P357_T1-R2	FALSE	TRUE	FALSE	FALSE	NA	FALSE	TRUE	validation_cohort	TRUE	TRUE	metastasising	TRUE
P357	P357_T1-R3	FALSE	TRUE	FALSE	FALSE	NA	FALSE	TRUE	validation_cohort	TRUE	TRUE	metastasising	TRUE
P359	P359_T1-R2	FALSE	TRUE	FALSE	FALSE	NA	TRUE	TRUE	validation_cohort	TRUE	TRUE	metastasising	TRUE
P359	P359_T1-R3	FALSE	TRUE	FALSE	FALSE	NA	TRUE	TRUE	validation_cohort	TRUE	TRUE	metastasising	TRUE
P359	P359_T1-R4	FALSE	TRUE	FALSE	FALSE	NA	FALSE	TRUE	validation_cohort	TRUE	TRUE	metastasising	TRUE
P36	P36_T1-R2	FALSE	TRUE	FALSE	FALSE	NA	TRUE	TRUE	validation_cohort	TRUE	TRUE	control	TRUE
P360	P360_T1-R1	FALSE	TRUE	FALSE	FALSE	NA	FALSE	TRUE	validation_cohort	TRUE	TRUE	NA	TRUE
P360	P360_T1-R2	FALSE	TRUE	FALSE	FALSE	NA	FALSE	TRUE	validation_cohort	TRUE	TRUE	NA	TRUE
P360	P360_T1-R4	FALSE	TRUE	FALSE	FALSE	NA	TRUE	TRUE	validation_cohort	TRUE	TRUE	NA	TRUE
P361	P361_T1-R1	FALSE	TRUE	FALSE	FALSE	NA	FALSE	TRUE	validation_cohort	TRUE	FALSE	control	TRUE
P361	P361_T1-R2	FALSE	TRUE	FALSE	FALSE	NA	FALSE	TRUE	validation_cohort	TRUE	FALSE	control	TRUE
P362	P362_T1-R1	FALSE	TRUE	FALSE	FALSE	NA	TRUE	TRUE	validation_cohort	TRUE	FALSE	control	TRUE
P362	P362_T1-R2	FALSE	TRUE	FALSE	FALSE	NA	FALSE	TRUE	validation_cohort	TRUE	FALSE	control	TRUE
P363	P363_T1-R1	FALSE	TRUE	FALSE	FALSE	NA	FALSE	TRUE	validation_cohort	TRUE	FALSE	control	TRUE
P363	P363_T1-R2	FALSE	TRUE	FALSE	FALSE	NA	FALSE	TRUE	validation_cohort	TRUE	FALSE	control	TRUE
P364	P364_T1-R1	FALSE	TRUE	FALSE	FALSE	NA	FALSE	TRUE	validation_cohort	TRUE	TRUE	metastasising	TRUE
P364	P364_T1-R2	FALSE	TRUE	FALSE	FALSE	NA	FALSE	TRUE	validation_cohort	TRUE	TRUE	metastasising	TRUE
P364	P364_T1-R3	FALSE	TRUE	FALSE	FALSE	NA	FALSE	TRUE	validation_cohort	TRUE	TRUE	metastasising	TRUE
P364	P364_T1-R4	FALSE	TRUE	FALSE	FALSE	NA	FALSE	TRUE	validation_cohort	TRUE	TRUE	metastasising	TRUE
P364	P364_T1-R5	FALSE	TRUE	FALSE	FALSE	NA	FALSE	TRUE	validation_cohort	TRUE	TRUE	metastasising	TRUE
P364	P364_T1-R6	FALSE	TRUE	FALSE	FALSE	NA	FALSE	TRUE	validation_cohort	TRUE	TRUE	metastasising	TRUE
P364	P364_T1-R7	FALSE	TRUE	FALSE	FALSE	NA	FALSE	TRUE	validation_cohort	TRUE	TRUE	metastasising	TRUE
P364	P364_T1-R8	FALSE	TRUE	FALSE	FALSE	NA	FALSE	TRUE	validation_cohort	TRUE	TRUE	metastasising	TRUE
P365	P365_T1-R1	FALSE	TRUE	FALSE	FALSE	NA	TRUE	TRUE	validation_cohort	TRUE	TRUE	metastasising	TRUE
P365	P365_T1-R2	FALSE	TRUE	FALSE	FALSE	NA	TRUE	TRUE	validation_cohort	TRUE	TRUE	metastasising	TRUE
P365	P365_T1-R3	FALSE	TRUE	FALSE	FALSE	NA	TRUE	TRUE	validation_cohort	TRUE	TRUE	metastasising	TRUE
P366	P366_T1-R1	FALSE	TRUE	FALSE	FALSE	NA	TRUE	TRUE	validation_cohort	TRUE	TRUE	control	TRUE
P366	P366_T1-R2	FALSE	TRUE	FALSE	FALSE	NA	TRUE	TRUE	validation_cohort	TRUE	TRUE	control	TRUE
P367	P367_T1-R2	FALSE	TRUE	FALSE	FALSE	NA	TRUE	TRUE	validation_cohort	TRUE	TRUE	metastasising	TRUE
P367	P367_T1-R3	FALSE	TRUE	FALSE	FALSE	NA	TRUE	TRUE	validation_cohort	TRUE	TRUE	metastasising	TRUE
P367	P367_T1-R4	FALSE	TRUE	FALSE	FALSE	NA	TRUE	TRUE	validation_cohort	TRUE	TRUE	metastasising	TRUE
P368	P368_T1-R1	FALSE	TRUE	FALSE	FALSE	NA	TRUE	TRUE	validation_cohort	TRUE	FALSE	metastasising	TRUE
P368	P368_T1-R2	FALSE	TRUE	FALSE	FALSE	NA	TRUE	TRUE	validation_cohort	TRUE	FALSE	metastasising	TRUE
P368	P368_T1-R3	FALSE	TRUE	FALSE	FALSE	NA	TRUE	TRUE	validation_cohort	TRUE	FALSE	metastasising	TRUE
P368	P368_T1-R4	FALSE	TRUE	FALSE	FALSE	NA	TRUE	TRUE	validation_cohort	TRUE	FALSE	metastasising	TRUE
P368	P368_T1-R5	FALSE	TRUE	FALSE	FALSE	NA	TRUE	TRUE	validation_cohort	TRUE	FALSE	metastasising	TRUE
P369	P369_T1-R1	FALSE	TRUE	FALSE	FALSE	NA	TRUE	TRUE	validation_cohort	TRUE	TRUE	NA	TRUE
P369	P369_T1-R2	FALSE	TRUE	FALSE	FALSE	NA	TRUE	TRUE	validation_cohort	TRUE	TRUE	NA	TRUE
P370	P370_T1-R1	FALSE	TRUE	FALSE	FALSE	NA	FALSE	TRUE	validation_cohort	TRUE	TRUE	metastasising	TRUE
P370	P370_T1-R2	FALSE	TRUE	FALSE	FALSE	NA	FALSE	TRUE	validation_cohort	TRUE	TRUE	metastasising	TRUE
P370	P370_T1-R3	FALSE	TRUE	FALSE	FALSE	NA	FALSE	TRUE	validation_cohort	TRUE	TRUE	metastasising	TRUE
P370	P370_T1-R4	FALSE	TRUE	FALSE	FALSE	NA	FALSE	TRUE	validation_cohort	TRUE	TRUE	metastasising	TRUE
P370	P370_T1-R5	FALSE	TRUE	FALSE	FALSE	NA	FALSE	TRUE	validation_cohort	TRUE	TRUE	metastasising	TRUE
P371	P371_T1-R1	FALSE	TRUE	FALSE	FALSE	NA	TRUE	TRUE	validation_cohort	TRUE	TRUE	control	TRUE
P371	P371_T1-R2	FALSE	TRUE	FALSE	FALSE	NA	FALSE	TRUE	validation_cohort	TRUE	TRUE	control	TRUE
P371	P371_T1-R3	FALSE	TRUE	FALSE	FALSE	NA	TRUE	TRUE	validation_cohort	TRUE	TRUE	control	TRUE
P372	P372_T1-R1	FALSE	TRUE	FALSE	FALSE	NA	TRUE	TRUE	validation_cohort	TRUE	TRUE	NA	TRUE
P372	P372_T1-R2	FALSE	TRUE	FALSE	FALSE	NA	TRUE	TRUE	validation_cohort	TRUE	TRUE	NA	TRUE
P372	P372_T1-R3	FALSE	TRUE	FALSE	FALSE	NA	TRUE	TRUE	validation_cohort	TRUE	TRUE	NA	TRUE
P372	P372_T1-R4	FALSE	TRUE	FALSE	FALSE	NA	FALSE	TRUE	validation_cohort	TRUE	TRUE	NA	TRUE
P373	P373_T1-R1	FALSE	TRUE	FALSE	FALSE	NA	TRUE	TRUE	validation_cohort	TRUE	FALSE	control	TRUE
P373	P373_T1-R2	FALSE	TRUE	FALSE	FALSE	NA	TRUE	TRUE	validation_cohort	TRUE	FALSE	control	TRUE
P374	P374_T1-R1	FALSE	TRUE	FALSE	FALSE	NA	FALSE	TRUE	validation_cohort	TRUE	FALSE	NA	TRUE
P374	P374_T1-R2	FALSE	TRUE	FALSE	FALSE	NA	FALSE	TRUE	validation_cohort	TRUE	FALSE	NA	TRUE
P374	P374_T1-R3	FALSE	TRUE	FALSE	FALSE	NA	FALSE	TRUE	validation_cohort	TRUE	FALSE	NA	TRUE
P375	P375_T1-R1	FALSE	TRUE	FALSE	FALSE	NA	TRUE	TRUE	validation_cohort	TRUE	TRUE	control	TRUE
P375	P375_T1-R2	FALSE	TRUE	FALSE	FALSE	NA	FALSE	TRUE	validation_cohort	TRUE	TRUE	control	TRUE
P375	P375_T1-R3	FALSE	TRUE	FALSE	FALSE	NA	TRUE	TRUE	validation_cohort	TRUE	TRUE	control	TRUE
P375	P375_T1-R4	FALSE	TRUE	FALSE	FALSE	NA	TRUE	TRUE	validation_cohort	TRUE	TRUE	control	TRUE
P375	P375_T1-R5	FALSE	TRUE	FALSE	FALSE	NA	TRUE	TRUE	validation_cohort	TRUE	TRUE	control	TRUE
P375	P375_T1-R6	FALSE	TRUE	FALSE	FALSE	NA	TRUE	TRUE	validation_cohort	TRUE	TRUE	control	TRUE
P376	P376_T1-R1	FALSE	TRUE	FALSE	FALSE	NA	TRUE	TRUE	validation_cohort	TRUE	TRUE	NA	TRUE
P376	P376_T1-R2	FALSE	TRUE	FALSE	FALSE	NA	FALSE	TRUE	validation_cohort	TRUE	TRUE	NA	TRUE
P376	P376_T1-R3	FALSE	TRUE	FALSE	FALSE	NA	TRUE	TRUE	validation_cohort	TRUE	TRUE	NA	TRUE
P377	P377_T1-R1	FALSE	TRUE	FALSE	FALSE	NA	FALSE	TRUE	validation_cohort	TRUE	TRUE	NA	TRUE
P377	P377_T1-R2	FALSE	TRUE	FALSE	FALSE	NA	FALSE	TRUE	validation_cohort	TRUE	TRUE	NA	TRUE
P377	P377_T1-R3	FALSE	TRUE	FALSE	FALSE	NA	FALSE	TRUE	validation_cohort	TRUE	TRUE	NA	TRUE
P377	P377_T1-R4	FALSE	TRUE	FALSE	FALSE	NA	FALSE	TRUE	validation_cohort	TRUE	TRUE	NA	TRUE
P378	P378_T1-R1	FALSE	TRUE	FALSE	FALSE	NA	TRUE	TRUE	validation_cohort	TRUE	TRUE	control	TRUE
P378	P378_T1-R2	FALSE	TRUE	FALSE	FALSE	NA	TRUE	TRUE	validation_cohort	TRUE	TRUE	control	TRUE
P379	P379_T1-R1	FALSE	TRUE	FALSE	FALSE	NA	FALSE	TRUE	validation_cohort	TRUE	TRUE	control	TRUE
P379	P379_T1-R2	FALSE	TRUE	FALSE	FALSE	NA	TRUE	TRUE	validation_cohort	TRUE	TRUE	control	TRUE
P379	P379_T1-R3	FALSE	TRUE	FALSE	FALSE	NA	TRUE	TRUE	validation_cohort	TRUE	TRUE	control	TRUE
P379	P379_T1-R4	FALSE	TRUE	FALSE	FALSE	NA	FALSE	TRUE	validation_cohort	TRUE	TRUE	control	TRUE
P379	P379_T1-R5	FALSE	TRUE	FALSE	FALSE	NA	FALSE	TRUE	validation_cohort	TRUE	TRUE	control	TRUE
P379	P379_T1-R6	FALSE	TRUE	FALSE	FALSE	NA	FALSE	TRUE	validation_cohort	TRUE	TRUE	control	TRUE
P38	P38_T1-R4	TRUE	TRUE	TRUE	TRUE	Undefined	FALSE	TRUE	discovery_cohort	TRUE	TRUE	NA	TRUE
P38	P38_T1-R1	FALSE	TRUE	FALSE	FALSE	NA	TRUE	TRUE	discovery_cohort	TRUE	TRUE	NA	TRUE
P38	P38_T1-R2	FALSE	TRUE	FALSE	FALSE	NA	TRUE	TRUE	discovery_cohort	TRUE	TRUE	NA	TRUE
P38	P38_T1-R3	FALSE	TRUE	FALSE	FALSE	NA	TRUE	TRUE	discovery_cohort	TRUE	TRUE	NA	TRUE
P379	P379_T1-R7	FALSE	TRUE	FALSE	FALSE	NA	TRUE	TRUE	validation_cohort	TRUE	TRUE	control	TRUE
P379	P379_T1-R8	FALSE	TRUE	FALSE	FALSE	NA	FALSE	TRUE	validation_cohort	TRUE	TRUE	control	TRUE
P380	P380_T1-R1	FALSE	TRUE	FALSE	FALSE	NA	TRUE	TRUE	validation_cohort	TRUE	TRUE	control	TRUE
P380	P380_T1-R2	FALSE	TRUE	FALSE	FALSE	NA	TRUE	TRUE	validation_cohort	TRUE	TRUE	control	TRUE
P380	P380_T1-R3	FALSE	TRUE	FALSE	FALSE	NA	FALSE	TRUE	validation_cohort	TRUE	TRUE	control	TRUE
P381	P381_T1-R1	FALSE	TRUE	FALSE	FALSE	NA	FALSE	TRUE	validation_cohort	TRUE	TRUE	control	TRUE
P381	P381_T1-R2	FALSE	TRUE	FALSE	FALSE	NA	TRUE	TRUE	validation_cohort	TRUE	TRUE	control	TRUE
P382	P382_T1-R1	FALSE	TRUE	FALSE	FALSE	NA	TRUE	TRUE	validation_cohort	TRUE	FALSE	NA	TRUE
P382	P382_T1-R2	FALSE	TRUE	FALSE	FALSE	NA	FALSE	TRUE	validation_cohort	TRUE	FALSE	NA	TRUE
P382	P382_T1-R3	FALSE	TRUE	FALSE	FALSE	NA	TRUE	TRUE	validation_cohort	TRUE	FALSE	NA	TRUE
P382	P382_T1-R4	FALSE	TRUE	FALSE	FALSE	NA	FALSE	TRUE	validation_cohort	TRUE	FALSE	NA	TRUE
P383	P383_T1-R1	FALSE	TRUE	FALSE	FALSE	NA	FALSE	TRUE	validation_cohort	TRUE	TRUE	NA	TRUE
P383	P383_T1-R3	FALSE	TRUE	FALSE	FALSE	NA	FALSE	TRUE	validation_cohort	TRUE	TRUE	NA	TRUE
P383	P383_T1-R4	FALSE	TRUE	FALSE	FALSE	NA	FALSE	TRUE	validation_cohort	TRUE	TRUE	NA	TRUE
P383	P383_T1-R5	FALSE	TRUE	FALSE	FALSE	NA	FALSE	TRUE	validation_cohort	TRUE	TRUE	NA	TRUE
P383	P383_T1-R6	FALSE	TRUE	FALSE	FALSE	NA	FALSE	TRUE	validation_cohort	TRUE	TRUE	NA	TRUE
P383	P383_T1-R7	FALSE	TRUE	FALSE	FALSE	NA	FALSE	TRUE	validation_cohort	TRUE	TRUE	NA	TRUE
P384	P384_T1-R1	FALSE	TRUE	FALSE	FALSE	NA	TRUE	TRUE	validation_cohort	TRUE	TRUE	metastasising	TRUE
P384	P384_T1-R2	FALSE	TRUE	FALSE	FALSE	NA	TRUE	TRUE	validation_cohort	TRUE	TRUE	metastasising	TRUE
P384	P384_T1-R3	FALSE	TRUE	FALSE	FALSE	NA	TRUE	TRUE	validation_cohort	TRUE	TRUE	metastasising	TRUE
P385	P385_T1-R1	FALSE	TRUE	FALSE	FALSE	NA	FALSE	TRUE	validation_cohort	TRUE	FALSE	metastasising	TRUE
P385	P385_T1-R2	FALSE	TRUE	FALSE	FALSE	NA	TRUE	TRUE	validation_cohort	TRUE	FALSE	metastasising	TRUE
P385	P385_T1-R3	FALSE	TRUE	FALSE	FALSE	NA	TRUE	TRUE	validation_cohort	TRUE	FALSE	metastasising	TRUE
P385	P385_T1-R4	FALSE	TRUE	FALSE	FALSE	NA	TRUE	TRUE	validation_cohort	TRUE	FALSE	metastasising	TRUE
P385	P385_T1-R5	FALSE	TRUE	FALSE	FALSE	NA	TRUE	TRUE	validation_cohort	TRUE	FALSE	metastasising	TRUE
P386	P386_T1-R1	FALSE	TRUE	FALSE	FALSE	NA	FALSE	TRUE	validation_cohort	TRUE	TRUE	NA	TRUE
P386	P386_T1-R2	FALSE	TRUE	FALSE	FALSE	NA	FALSE	TRUE	validation_cohort	TRUE	TRUE	NA	TRUE
P387	P387_T1-R1	FALSE	TRUE	FALSE	FALSE	NA	TRUE	TRUE	validation_cohort	TRUE	TRUE	NA	TRUE
P387	P387_T1-R2	FALSE	TRUE	FALSE	FALSE	NA	TRUE	TRUE	validation_cohort	TRUE	TRUE	NA	TRUE
P387	P387_T1-R4	FALSE	TRUE	FALSE	FALSE	NA	TRUE	TRUE	validation_cohort	TRUE	TRUE	NA	TRUE
P388	P388_T1-R1	FALSE	TRUE	FALSE	FALSE	NA	TRUE	TRUE	validation_cohort	TRUE	FALSE	control	TRUE
P388	P388_T1-R2	FALSE	TRUE	FALSE	FALSE	NA	FALSE	TRUE	validation_cohort	TRUE	FALSE	control	TRUE
P39	P39_T1-R2	TRUE	TRUE	TRUE	TRUE	Tumour/Stroma:Immune Low	TRUE	TRUE	discovery_cohort	TRUE	TRUE	NA	TRUE
P39	P39_T1-R3	TRUE	TRUE	TRUE	TRUE	Tumour/Stroma:Immune Low	TRUE	TRUE	discovery_cohort	TRUE	TRUE	NA	TRUE
P39	P39_T1-R4	TRUE	TRUE	TRUE	TRUE	Tumour/Stroma:Immune Low	TRUE	TRUE	discovery_cohort	TRUE	TRUE	NA	TRUE
P39	P39_T1-R1	FALSE	TRUE	FALSE	FALSE	NA	TRUE	TRUE	discovery_cohort	TRUE	TRUE	NA	TRUE
P389	P389_T1-R1	FALSE	TRUE	FALSE	FALSE	NA	FALSE	TRUE	validation_cohort	TRUE	TRUE	NA	TRUE
P389	P389_T1-R2	FALSE	TRUE	FALSE	FALSE	NA	TRUE	TRUE	validation_cohort	TRUE	TRUE	NA	TRUE
P390	P390_T1-R1	FALSE	TRUE	FALSE	FALSE	NA	TRUE	TRUE	validation_cohort	TRUE	TRUE	metastasising	TRUE
P390	P390_T1-R2	FALSE	TRUE	FALSE	FALSE	NA	FALSE	TRUE	validation_cohort	TRUE	TRUE	metastasising	TRUE
P390	P390_T1-R3	FALSE	TRUE	FALSE	FALSE	NA	TRUE	TRUE	validation_cohort	TRUE	TRUE	metastasising	TRUE
P390	P390_T1-R4	FALSE	TRUE	FALSE	FALSE	NA	TRUE	TRUE	validation_cohort	TRUE	TRUE	metastasising	TRUE
P390	P390_T1-R5	FALSE	TRUE	FALSE	FALSE	NA	FALSE	TRUE	validation_cohort	TRUE	TRUE	metastasising	TRUE
P391	P391_T1-R1	FALSE	TRUE	FALSE	FALSE	NA	FALSE	TRUE	validation_cohort	TRUE	TRUE	metastasising	TRUE
P391	P391_T1-R2	FALSE	TRUE	FALSE	FALSE	NA	FALSE	TRUE	validation_cohort	TRUE	TRUE	metastasising	TRUE
P391	P391_T1-R3	FALSE	TRUE	FALSE	FALSE	NA	TRUE	TRUE	validation_cohort	TRUE	TRUE	metastasising	TRUE
P391	P391_T1-R4	FALSE	TRUE	FALSE	FALSE	NA	TRUE	TRUE	validation_cohort	TRUE	TRUE	metastasising	TRUE
P391	P391_T1-R5	FALSE	TRUE	FALSE	FALSE	NA	TRUE	TRUE	validation_cohort	TRUE	TRUE	metastasising	TRUE
P392	P392_T1-R1	FALSE	TRUE	FALSE	FALSE	NA	FALSE	TRUE	validation_cohort	TRUE	TRUE	NA	TRUE
P392	P392_T1-R2	FALSE	TRUE	FALSE	FALSE	NA	FALSE	TRUE	validation_cohort	TRUE	TRUE	NA	TRUE
P393	P393_T1-R1	FALSE	TRUE	FALSE	FALSE	NA	TRUE	TRUE	validation_cohort	TRUE	TRUE	metastasising	TRUE
P393	P393_T1-R2	FALSE	TRUE	FALSE	FALSE	NA	FALSE	TRUE	validation_cohort	TRUE	TRUE	metastasising	TRUE
P393	P393_T1-R3	FALSE	TRUE	FALSE	FALSE	NA	TRUE	TRUE	validation_cohort	TRUE	TRUE	metastasising	TRUE
P393	P393_T1-R4	FALSE	TRUE	FALSE	FALSE	NA	TRUE	TRUE	validation_cohort	TRUE	TRUE	metastasising	TRUE
P393	P393_T1-R5	FALSE	TRUE	FALSE	FALSE	NA	FALSE	TRUE	validation_cohort	TRUE	TRUE	metastasising	TRUE
P393	P393_T1-R6	FALSE	TRUE	FALSE	FALSE	NA	TRUE	TRUE	validation_cohort	TRUE	TRUE	metastasising	TRUE
P393	P393_T1-R7	FALSE	TRUE	FALSE	FALSE	NA	FALSE	TRUE	validation_cohort	TRUE	TRUE	metastasising	TRUE
P393	P393_T1-R8	FALSE	TRUE	FALSE	FALSE	NA	TRUE	TRUE	validation_cohort	TRUE	TRUE	metastasising	TRUE
P394	P394_T1-R1	FALSE	TRUE	FALSE	FALSE	NA	TRUE	TRUE	validation_cohort	TRUE	TRUE	NA	TRUE
P394	P394_T1-R2	FALSE	TRUE	FALSE	FALSE	NA	TRUE	TRUE	validation_cohort	TRUE	TRUE	NA	TRUE
P395	P395_T1-R1	FALSE	TRUE	FALSE	FALSE	NA	TRUE	TRUE	validation_cohort	TRUE	TRUE	NA	TRUE
P395	P395_T1-R2	FALSE	TRUE	FALSE	FALSE	NA	TRUE	TRUE	validation_cohort	TRUE	TRUE	NA	TRUE
P395	P395_T1-R3	FALSE	TRUE	FALSE	FALSE	NA	TRUE	TRUE	validation_cohort	TRUE	TRUE	NA	TRUE
P395	P395_T1-R4	FALSE	TRUE	FALSE	FALSE	NA	TRUE	TRUE	validation_cohort	TRUE	TRUE	NA	TRUE
P396	P396_T1-R1	FALSE	TRUE	FALSE	FALSE	NA	TRUE	TRUE	validation_cohort	TRUE	TRUE	NA	TRUE
P396	P396_T1-R2	FALSE	TRUE	FALSE	FALSE	NA	TRUE	TRUE	validation_cohort	TRUE	TRUE	NA	TRUE
P396	P396_T1-R3	FALSE	TRUE	FALSE	FALSE	NA	TRUE	TRUE	validation_cohort	TRUE	TRUE	NA	TRUE
P397	P397_T1-R2	FALSE	TRUE	FALSE	FALSE	NA	TRUE	TRUE	validation_cohort	TRUE	TRUE	metastasising	TRUE
P397	P397_T1-R3	FALSE	TRUE	FALSE	FALSE	NA	FALSE	TRUE	validation_cohort	TRUE	TRUE	metastasising	TRUE
P397	P397_T1-R4	FALSE	TRUE	FALSE	FALSE	NA	TRUE	TRUE	validation_cohort	TRUE	TRUE	metastasising	TRUE
P398	P398_T1-R1	FALSE	TRUE	FALSE	FALSE	NA	FALSE	TRUE	validation_cohort	TRUE	TRUE	NA	TRUE
P398	P398_T1-R2	FALSE	TRUE	FALSE	FALSE	NA	TRUE	TRUE	validation_cohort	TRUE	TRUE	NA	TRUE
P398	P398_T1-R3	FALSE	TRUE	FALSE	FALSE	NA	TRUE	TRUE	validation_cohort	TRUE	TRUE	NA	TRUE
P399	P399_T1-R1	FALSE	TRUE	FALSE	FALSE	NA	FALSE	TRUE	NA	FALSE	FALSE	NA	TRUE
P399	P399_T1-R2	FALSE	TRUE	FALSE	FALSE	NA	TRUE	TRUE	NA	FALSE	FALSE	NA	TRUE
P4	P4_T1-LN1	TRUE	FALSE	FALSE	FALSE	NA	FALSE	FALSE	NA	TRUE	TRUE	NA	TRUE
P4	P4_T1-R1	TRUE	TRUE	FALSE	TRUE	Undefined	TRUE	TRUE	discovery_cohort	TRUE	TRUE	metastasising	TRUE
P4	P4_T1-R3	TRUE	TRUE	TRUE	TRUE	Tumour/Stroma:TIL+MΦ High	TRUE	TRUE	discovery_cohort	TRUE	TRUE	metastasising	TRUE
P4	P4_T1-R4	TRUE	TRUE	TRUE	TRUE	Tumour:TIL+MΦ Excluded	TRUE	TRUE	discovery_cohort	TRUE	TRUE	metastasising	TRUE
P4	P4_T1-R2	FALSE	TRUE	FALSE	FALSE	NA	TRUE	TRUE	discovery_cohort	TRUE	TRUE	metastasising	TRUE
P398	P398_T1-R4	FALSE	TRUE	FALSE	FALSE	NA	TRUE	TRUE	validation_cohort	TRUE	TRUE	NA	TRUE
P398	P398_T1-R5	FALSE	TRUE	FALSE	FALSE	NA	FALSE	TRUE	validation_cohort	TRUE	TRUE	NA	TRUE
P40	P40_T1-R1	FALSE	TRUE	FALSE	FALSE	NA	FALSE	TRUE	validation_cohort	TRUE	TRUE	control	TRUE
P40	P40_T1-R2	FALSE	TRUE	FALSE	FALSE	NA	FALSE	TRUE	validation_cohort	TRUE	TRUE	control	TRUE
P40	P40_T1-R3	FALSE	TRUE	FALSE	FALSE	NA	FALSE	TRUE	validation_cohort	TRUE	TRUE	control	TRUE
P40	P40_T1-R4	FALSE	TRUE	FALSE	FALSE	NA	TRUE	TRUE	validation_cohort	TRUE	TRUE	control	TRUE
P40	P40_T1-R5	FALSE	TRUE	FALSE	FALSE	NA	TRUE	TRUE	validation_cohort	TRUE	TRUE	control	TRUE
P400	P400_T1-R1	FALSE	TRUE	FALSE	FALSE	NA	FALSE	TRUE	validation_cohort	TRUE	TRUE	metastasising	TRUE
P400	P400_T1-R2	FALSE	TRUE	FALSE	FALSE	NA	TRUE	TRUE	validation_cohort	TRUE	TRUE	metastasising	TRUE
P400	P400_T1-R3	FALSE	TRUE	FALSE	FALSE	NA	FALSE	TRUE	validation_cohort	TRUE	TRUE	metastasising	TRUE
P400	P400_T1-R4	FALSE	TRUE	FALSE	FALSE	NA	FALSE	TRUE	validation_cohort	TRUE	TRUE	metastasising	TRUE
P400	P400_T1-R5	FALSE	TRUE	FALSE	FALSE	NA	TRUE	TRUE	validation_cohort	TRUE	TRUE	metastasising	TRUE
P400	P400_T1-R6	FALSE	TRUE	FALSE	FALSE	NA	FALSE	TRUE	validation_cohort	TRUE	TRUE	metastasising	TRUE
P400	P400_T1-R7	FALSE	TRUE	FALSE	FALSE	NA	TRUE	TRUE	validation_cohort	TRUE	TRUE	metastasising	TRUE
P400	P400_T1-R8	FALSE	TRUE	FALSE	FALSE	NA	TRUE	TRUE	validation_cohort	TRUE	TRUE	metastasising	TRUE
P401	P401_T1-R1	FALSE	TRUE	FALSE	FALSE	NA	TRUE	TRUE	validation_cohort	TRUE	TRUE	NA	TRUE
P401	P401_T1-R2	FALSE	TRUE	FALSE	FALSE	NA	FALSE	TRUE	validation_cohort	TRUE	TRUE	NA	TRUE
P401	P401_T1-R3	FALSE	TRUE	FALSE	FALSE	NA	FALSE	TRUE	validation_cohort	TRUE	TRUE	NA	TRUE
P402	P402_T1-R1	FALSE	TRUE	FALSE	FALSE	NA	FALSE	TRUE	validation_cohort	TRUE	TRUE	metastasising	TRUE
P402	P402_T1-R2	FALSE	TRUE	FALSE	FALSE	NA	FALSE	TRUE	validation_cohort	TRUE	TRUE	metastasising	TRUE
P402	P402_T1-R3	FALSE	TRUE	FALSE	FALSE	NA	FALSE	TRUE	validation_cohort	TRUE	TRUE	metastasising	TRUE
P402	P402_T1-R4	FALSE	TRUE	FALSE	FALSE	NA	TRUE	TRUE	validation_cohort	TRUE	TRUE	metastasising	TRUE
P403	P403_T1-R1	FALSE	TRUE	FALSE	FALSE	NA	FALSE	TRUE	validation_cohort	TRUE	FALSE	metastasising	TRUE
P403	P403_T1-R2	FALSE	TRUE	FALSE	FALSE	NA	TRUE	TRUE	validation_cohort	TRUE	FALSE	metastasising	TRUE
P403	P403_T1-R3	FALSE	TRUE	FALSE	FALSE	NA	TRUE	TRUE	validation_cohort	TRUE	FALSE	metastasising	TRUE
P403	P403_T1-R4	FALSE	TRUE	FALSE	FALSE	NA	FALSE	TRUE	validation_cohort	TRUE	FALSE	metastasising	TRUE
P404	P404_T1-R1	FALSE	TRUE	FALSE	FALSE	NA	TRUE	TRUE	validation_cohort	TRUE	TRUE	control	TRUE
P404	P404_T1-R2	FALSE	TRUE	FALSE	FALSE	NA	FALSE	TRUE	validation_cohort	TRUE	TRUE	control	TRUE
P404	P404_T1-R3	FALSE	TRUE	FALSE	FALSE	NA	FALSE	TRUE	validation_cohort	TRUE	TRUE	control	TRUE
P405	P405_T1-R1	FALSE	TRUE	FALSE	FALSE	NA	TRUE	TRUE	validation_cohort	TRUE	FALSE	control	TRUE
P405	P405_T1-R2	FALSE	TRUE	FALSE	FALSE	NA	TRUE	TRUE	validation_cohort	TRUE	FALSE	control	TRUE
P406	P406_T1-R1	FALSE	TRUE	FALSE	FALSE	NA	FALSE	TRUE	validation_cohort	TRUE	TRUE	metastasising	TRUE
P406	P406_T1-R2	FALSE	TRUE	FALSE	FALSE	NA	FALSE	TRUE	validation_cohort	TRUE	TRUE	metastasising	TRUE
P406	P406_T1-R3	FALSE	TRUE	FALSE	FALSE	NA	TRUE	TRUE	validation_cohort	TRUE	TRUE	metastasising	TRUE
P407	P407_T1-R1	FALSE	TRUE	FALSE	FALSE	NA	TRUE	TRUE	validation_cohort	TRUE	TRUE	control	TRUE
P407	P407_T1-R2	FALSE	TRUE	FALSE	FALSE	NA	FALSE	TRUE	validation_cohort	TRUE	TRUE	control	TRUE
P407	P407_T1-R3	FALSE	TRUE	FALSE	FALSE	NA	TRUE	TRUE	validation_cohort	TRUE	TRUE	control	TRUE
P407	P407_T1-R4	FALSE	TRUE	FALSE	FALSE	NA	FALSE	TRUE	validation_cohort	TRUE	TRUE	control	TRUE
P407	P407_T1-R5	FALSE	TRUE	FALSE	FALSE	NA	FALSE	TRUE	validation_cohort	TRUE	TRUE	control	TRUE
P407	P407_T1-R6	FALSE	TRUE	FALSE	FALSE	NA	FALSE	TRUE	validation_cohort	TRUE	TRUE	control	TRUE
P407	P407_T1-R7	FALSE	TRUE	FALSE	FALSE	NA	TRUE	TRUE	validation_cohort	TRUE	TRUE	control	TRUE
P407	P407_T1-R8	FALSE	TRUE	FALSE	FALSE	NA	TRUE	TRUE	validation_cohort	TRUE	TRUE	control	TRUE
P408	P408_T1-R1	FALSE	TRUE	FALSE	FALSE	NA	TRUE	TRUE	validation_cohort	TRUE	TRUE	control	TRUE
P408	P408_T1-R2	FALSE	TRUE	FALSE	FALSE	NA	TRUE	TRUE	validation_cohort	TRUE	TRUE	control	TRUE
P41	P41_T1-R1	TRUE	TRUE	TRUE	TRUE	Tumour:TIL+MΦ Excluded	FALSE	TRUE	discovery_cohort	TRUE	TRUE	control	TRUE
P41	P41_T1-R2	FALSE	TRUE	FALSE	FALSE	NA	TRUE	TRUE	discovery_cohort	TRUE	TRUE	control	TRUE
P409	P409_T1-R1	FALSE	TRUE	FALSE	FALSE	NA	TRUE	TRUE	validation_cohort	TRUE	TRUE	metastasising	TRUE
P409	P409_T1-R2	FALSE	TRUE	FALSE	FALSE	NA	TRUE	TRUE	validation_cohort	TRUE	TRUE	metastasising	TRUE
P410	P410_T1-R1	FALSE	TRUE	FALSE	FALSE	NA	FALSE	TRUE	validation_cohort	TRUE	TRUE	control	TRUE
P410	P410_T1-R2	FALSE	TRUE	FALSE	FALSE	NA	FALSE	TRUE	validation_cohort	TRUE	TRUE	control	TRUE
P410	P410_T1-R3	FALSE	TRUE	FALSE	FALSE	NA	TRUE	TRUE	validation_cohort	TRUE	TRUE	control	TRUE
P411	P411_T1-R1	FALSE	TRUE	FALSE	FALSE	NA	TRUE	TRUE	validation_cohort	TRUE	TRUE	metastasising	TRUE
P411	P411_T1-R2	FALSE	TRUE	FALSE	FALSE	NA	TRUE	TRUE	validation_cohort	TRUE	TRUE	metastasising	TRUE
P411	P411_T1-R3	FALSE	TRUE	FALSE	FALSE	NA	TRUE	TRUE	validation_cohort	TRUE	TRUE	metastasising	TRUE
P411	P411_T1-R4	FALSE	TRUE	FALSE	FALSE	NA	TRUE	TRUE	validation_cohort	TRUE	TRUE	metastasising	TRUE
P412	P412_T1-R1	FALSE	TRUE	FALSE	FALSE	NA	TRUE	TRUE	validation_cohort	TRUE	TRUE	metastasising	TRUE
P412	P412_T1-R2	FALSE	TRUE	FALSE	FALSE	NA	TRUE	TRUE	validation_cohort	TRUE	TRUE	metastasising	TRUE
P412	P412_T1-R3	FALSE	TRUE	FALSE	FALSE	NA	TRUE	TRUE	validation_cohort	TRUE	TRUE	metastasising	TRUE
P413	P413_T1-R1	FALSE	TRUE	FALSE	FALSE	NA	FALSE	TRUE	validation_cohort	TRUE	TRUE	control	TRUE
P413	P413_T1-R2	FALSE	TRUE	FALSE	FALSE	NA	TRUE	TRUE	validation_cohort	TRUE	TRUE	control	TRUE
P414	P414_T1-R1	FALSE	TRUE	FALSE	FALSE	NA	TRUE	TRUE	validation_cohort	TRUE	TRUE	metastasising	TRUE
P414	P414_T1-R2	FALSE	TRUE	FALSE	FALSE	NA	TRUE	TRUE	validation_cohort	TRUE	TRUE	metastasising	TRUE
P415	P415_T1-R1	FALSE	TRUE	FALSE	FALSE	NA	FALSE	FALSE	NA	FALSE	FALSE	NA	FALSE	patient with multiple tumours and same stage
P415	P415_T1-R2	FALSE	TRUE	FALSE	FALSE	NA	FALSE	FALSE	NA	FALSE	FALSE	NA	FALSE	patient with multiple tumours and same stage
P415	P415_T1-R3	FALSE	TRUE	FALSE	FALSE	NA	FALSE	FALSE	NA	FALSE	FALSE	NA	FALSE	patient with multiple tumours and same stage
P415	P415_T1-R4	FALSE	TRUE	FALSE	FALSE	NA	FALSE	FALSE	NA	FALSE	FALSE	NA	FALSE	patient with multiple tumours and same stage
P415	P415_T1-R5	FALSE	TRUE	FALSE	FALSE	NA	FALSE	FALSE	NA	FALSE	FALSE	NA	FALSE	patient with multiple tumours and same stage
P415	P415_T2-R1	FALSE	TRUE	FALSE	FALSE	NA	FALSE	FALSE	NA	FALSE	FALSE	NA	FALSE	patient with multiple tumours and same stage
P415	P415_T2-R2	FALSE	TRUE	FALSE	FALSE	NA	FALSE	FALSE	NA	FALSE	FALSE	NA	FALSE	patient with multiple tumours and same stage
P414	P414_T1-R3	FALSE	TRUE	FALSE	FALSE	NA	TRUE	TRUE	validation_cohort	TRUE	TRUE	metastasising	TRUE
P416	P416_T1-R2	FALSE	TRUE	FALSE	FALSE	NA	TRUE	FALSE	NA	TRUE	TRUE	NA	TRUE
P416	P416_T1-R3	FALSE	TRUE	FALSE	FALSE	NA	FALSE	FALSE	NA	TRUE	TRUE	NA	TRUE
P416	P416_T1-R4	FALSE	TRUE	FALSE	FALSE	NA	FALSE	FALSE	NA	TRUE	TRUE	NA	TRUE
P414	P414_T1-R4	FALSE	TRUE	FALSE	FALSE	NA	TRUE	TRUE	validation_cohort	TRUE	TRUE	metastasising	TRUE
P416	P416_T1-R1	FALSE	TRUE	FALSE	FALSE	NA	TRUE	TRUE	validation_cohort	TRUE	TRUE	metastasising	TRUE
P417	P417_T1-R1	FALSE	TRUE	FALSE	FALSE	NA	TRUE	TRUE	validation_cohort	TRUE	TRUE	control	TRUE
P417	P417_T1-R2	FALSE	TRUE	FALSE	FALSE	NA	TRUE	TRUE	validation_cohort	TRUE	TRUE	control	TRUE
P417	P417_T1-R3	FALSE	TRUE	FALSE	FALSE	NA	TRUE	TRUE	validation_cohort	TRUE	TRUE	control	TRUE
P417	P417_T1-R4	FALSE	TRUE	FALSE	FALSE	NA	TRUE	TRUE	validation_cohort	TRUE	TRUE	control	TRUE
P418	P418_T1-R1	FALSE	TRUE	FALSE	FALSE	NA	TRUE	TRUE	validation_cohort	TRUE	TRUE	metastasising	TRUE
P418	P418_T1-R2	FALSE	TRUE	FALSE	FALSE	NA	TRUE	TRUE	validation_cohort	TRUE	TRUE	metastasising	TRUE
P418	P418_T1-R3	FALSE	TRUE	FALSE	FALSE	NA	TRUE	TRUE	validation_cohort	TRUE	TRUE	metastasising	TRUE
P418	P418_T1-R4	FALSE	TRUE	FALSE	FALSE	NA	TRUE	TRUE	validation_cohort	TRUE	TRUE	metastasising	TRUE
P418	P418_T1-R5	FALSE	TRUE	FALSE	FALSE	NA	TRUE	TRUE	validation_cohort	TRUE	TRUE	metastasising	TRUE
P419	P419_T2-R1	FALSE	TRUE	FALSE	FALSE	NA	FALSE	TRUE	validation_cohort	TRUE	TRUE	NA	TRUE
P419	P419_T2-R2	FALSE	TRUE	FALSE	FALSE	NA	FALSE	TRUE	validation_cohort	TRUE	TRUE	NA	TRUE
P420	P420_T1-R1	FALSE	TRUE	FALSE	FALSE	NA	TRUE	TRUE	validation_cohort	TRUE	TRUE	control	TRUE
P419	P419_T1-R1	FALSE	TRUE	FALSE	FALSE	NA	FALSE	FALSE	NA	TRUE	TRUE	NA	TRUE
P419	P419_T1-R2	FALSE	TRUE	FALSE	FALSE	NA	FALSE	FALSE	NA	TRUE	TRUE	NA	TRUE
P42	P42_T1-R1	TRUE	TRUE	FALSE	TRUE	Tumour/Stroma:Neutrophil High	TRUE	TRUE	discovery_cohort	TRUE	TRUE	metastasising	TRUE
P42	P42_T1-R2	FALSE	TRUE	FALSE	FALSE	NA	TRUE	TRUE	discovery_cohort	TRUE	TRUE	metastasising	TRUE
P420	P420_T1-R2	FALSE	TRUE	FALSE	FALSE	NA	TRUE	TRUE	validation_cohort	TRUE	TRUE	control	TRUE
P420	P420_T1-R3	FALSE	TRUE	FALSE	FALSE	NA	TRUE	TRUE	validation_cohort	TRUE	TRUE	control	TRUE
P420	P420_T1-R4	FALSE	TRUE	FALSE	FALSE	NA	FALSE	TRUE	validation_cohort	TRUE	TRUE	control	TRUE
P421	P421_T1-R1	FALSE	TRUE	FALSE	FALSE	NA	FALSE	TRUE	validation_cohort	TRUE	TRUE	control	TRUE
P421	P421_T1-R2	FALSE	TRUE	FALSE	FALSE	NA	FALSE	TRUE	validation_cohort	TRUE	TRUE	control	TRUE
P422	P422_T1-R1	FALSE	TRUE	FALSE	FALSE	NA	TRUE	TRUE	validation_cohort	TRUE	TRUE	NA	TRUE
P422	P422_T1-R2	FALSE	TRUE	FALSE	FALSE	NA	TRUE	TRUE	validation_cohort	TRUE	TRUE	NA	TRUE
P423	P423_T1-R1	FALSE	TRUE	FALSE	FALSE	NA	TRUE	TRUE	validation_cohort	TRUE	TRUE	NA	TRUE
P423	P423_T1-R2	FALSE	TRUE	FALSE	FALSE	NA	TRUE	TRUE	validation_cohort	TRUE	TRUE	NA	TRUE
P424	P424_T2-R1	FALSE	TRUE	FALSE	FALSE	NA	FALSE	TRUE	validation_cohort	TRUE	TRUE	NA	TRUE
P424	P424_T2-R2	FALSE	TRUE	FALSE	FALSE	NA	TRUE	TRUE	validation_cohort	TRUE	TRUE	NA	TRUE
P44	P44_T1-R1	FALSE	TRUE	FALSE	FALSE	NA	TRUE	TRUE	validation_cohort	TRUE	TRUE	control	TRUE
P44	P44_T1-R2	FALSE	TRUE	FALSE	FALSE	NA	TRUE	TRUE	validation_cohort	TRUE	TRUE	control	TRUE
P44	P44_T1-R3	FALSE	TRUE	FALSE	FALSE	NA	TRUE	TRUE	validation_cohort	TRUE	TRUE	control	TRUE
P45	P45_T1-R1	FALSE	TRUE	FALSE	FALSE	NA	FALSE	TRUE	validation_cohort	TRUE	FALSE	control	TRUE
P424	P424_T1-R1	FALSE	TRUE	FALSE	FALSE	NA	TRUE	FALSE	NA	TRUE	TRUE	NA	TRUE
P424	P424_T1-R2	FALSE	TRUE	FALSE	FALSE	NA	FALSE	FALSE	NA	TRUE	TRUE	NA	TRUE
P43	P43_T1-R2	TRUE	TRUE	TRUE	TRUE	Undefined	FALSE	TRUE	discovery_cohort	TRUE	FALSE	control	TRUE
P43	P43_T1-R1	FALSE	TRUE	FALSE	FALSE	NA	FALSE	TRUE	discovery_cohort	TRUE	FALSE	control	TRUE
P45	P45_T1-R2	FALSE	TRUE	FALSE	FALSE	NA	FALSE	TRUE	validation_cohort	TRUE	FALSE	control	TRUE
P46	P46_T1-R1	FALSE	TRUE	FALSE	FALSE	NA	TRUE	TRUE	validation_cohort	TRUE	TRUE	metastasising	TRUE
P46	P46_T1-R2	FALSE	TRUE	FALSE	FALSE	NA	TRUE	TRUE	validation_cohort	TRUE	TRUE	metastasising	TRUE
P47	P47_T1-R1	FALSE	TRUE	FALSE	FALSE	NA	TRUE	TRUE	validation_cohort	TRUE	TRUE	NA	TRUE
P47	P47_T1-R2	FALSE	TRUE	FALSE	FALSE	NA	FALSE	TRUE	validation_cohort	TRUE	TRUE	NA	TRUE
P47	P47_T1-R3	FALSE	TRUE	FALSE	FALSE	NA	TRUE	TRUE	validation_cohort	TRUE	TRUE	NA	TRUE
P47	P47_T1-R4	FALSE	TRUE	FALSE	FALSE	NA	TRUE	TRUE	validation_cohort	TRUE	TRUE	NA	TRUE
P47	P47_T1-R5	FALSE	TRUE	FALSE	FALSE	NA	TRUE	TRUE	validation_cohort	TRUE	TRUE	NA	TRUE
P47	P47_T1-R6	FALSE	TRUE	FALSE	FALSE	NA	FALSE	TRUE	validation_cohort	TRUE	TRUE	NA	TRUE
P47	P47_T1-R7	FALSE	TRUE	FALSE	FALSE	NA	TRUE	TRUE	validation_cohort	TRUE	TRUE	NA	TRUE
P49	P49_T1-R1	FALSE	TRUE	FALSE	FALSE	NA	TRUE	TRUE	validation_cohort	TRUE	TRUE	NA	TRUE
P49	P49_T1-R3	FALSE	TRUE	FALSE	FALSE	NA	TRUE	TRUE	validation_cohort	TRUE	TRUE	NA	TRUE
P51	P51_T1-R1	FALSE	TRUE	FALSE	FALSE	NA	FALSE	TRUE	validation_cohort	TRUE	TRUE	NA	TRUE
P51	P51_T1-R2	FALSE	TRUE	FALSE	FALSE	NA	FALSE	TRUE	validation_cohort	TRUE	TRUE	NA	TRUE
P48	P48_T1-R1	TRUE	TRUE	FALSE	FALSE	NA	FALSE	TRUE	discovery_cohort	TRUE	TRUE	control	TRUE
P48	P48_T1-R2	TRUE	TRUE	TRUE	TRUE	Tumour/Stroma:Neutrophil High	TRUE	TRUE	discovery_cohort	TRUE	TRUE	control	TRUE
P51	P51_T2-R1	FALSE	TRUE	FALSE	FALSE	NA	TRUE	TRUE	validation_cohort	TRUE	TRUE	NA	TRUE
P51	P51_T2-R2	FALSE	TRUE	FALSE	FALSE	NA	TRUE	TRUE	validation_cohort	TRUE	TRUE	NA	TRUE
P5	P5_T1-R7	TRUE	FALSE	FALSE	FALSE	NA	FALSE	FALSE	NA	TRUE	TRUE	NA	TRUE
P5	P5_T1-R8	TRUE	FALSE	FALSE	FALSE	NA	FALSE	FALSE	NA	TRUE	TRUE	NA	TRUE
P5	P5_T1-R1	TRUE	TRUE	TRUE	TRUE	Tumour:TIL+MΦ Excluded	TRUE	TRUE	discovery_cohort	TRUE	TRUE	control	TRUE
P5	P5_T1-R2	TRUE	TRUE	TRUE	TRUE	Undefined	TRUE	TRUE	discovery_cohort	TRUE	TRUE	control	TRUE
P5	P5_T1-R4	TRUE	TRUE	FALSE	FALSE	NA	TRUE	TRUE	discovery_cohort	TRUE	TRUE	control	TRUE
P5	P5_T1-R6	TRUE	TRUE	TRUE	TRUE	Tumour/Stroma:TIL+MΦ High	FALSE	TRUE	discovery_cohort	TRUE	TRUE	control	TRUE
P5	P5_T1-R3	FALSE	TRUE	FALSE	FALSE	NA	TRUE	TRUE	discovery_cohort	TRUE	TRUE	control	TRUE
P50	P50_T1-R1	TRUE	TRUE	TRUE	TRUE	Tumour/Stroma:TIL+MΦ High	TRUE	TRUE	discovery_cohort	TRUE	TRUE	metastasising	TRUE
P50	P50_T1-R3	TRUE	TRUE	TRUE	TRUE	Tumour/Stroma:TIL+MΦ High	FALSE	TRUE	discovery_cohort	TRUE	TRUE	metastasising	TRUE
P50	P50_T1-R2	FALSE	TRUE	FALSE	FALSE	NA	TRUE	TRUE	discovery_cohort	TRUE	TRUE	metastasising	TRUE
P55	P55_T1-R2	FALSE	TRUE	FALSE	FALSE	NA	TRUE	TRUE	validation_cohort	TRUE	FALSE	control	TRUE
P55	P55_T1-R3	FALSE	TRUE	FALSE	FALSE	NA	FALSE	TRUE	validation_cohort	TRUE	FALSE	control	TRUE
P56	P56_T1-R1	FALSE	TRUE	FALSE	FALSE	NA	FALSE	TRUE	validation_cohort	TRUE	TRUE	control	TRUE
P56	P56_T1-R2	FALSE	TRUE	FALSE	FALSE	NA	TRUE	TRUE	validation_cohort	TRUE	TRUE	control	TRUE
P56	P56_T1-R3	FALSE	TRUE	FALSE	FALSE	NA	TRUE	TRUE	validation_cohort	TRUE	TRUE	control	TRUE
P52	P52_T1-LN1	TRUE	FALSE	FALSE	FALSE	NA	FALSE	FALSE	NA	TRUE	TRUE	NA	TRUE
P52	P52_T1-R1	TRUE	TRUE	TRUE	TRUE	Tumour/Stroma:TIL+MΦ High	FALSE	TRUE	discovery_cohort	TRUE	TRUE	NA	TRUE
P52	P52_T1-R2	FALSE	TRUE	FALSE	FALSE	NA	FALSE	TRUE	discovery_cohort	TRUE	TRUE	NA	TRUE
P53	P53_T1-LN1	TRUE	FALSE	FALSE	FALSE	NA	FALSE	FALSE	NA	TRUE	TRUE	NA	TRUE
P53	P53_T1-R1	TRUE	TRUE	TRUE	TRUE	Tumour/Stroma:Immune Low	TRUE	TRUE	discovery_cohort	TRUE	TRUE	control	TRUE
P53	P53_T1-R2	FALSE	TRUE	FALSE	FALSE	NA	TRUE	TRUE	discovery_cohort	TRUE	TRUE	control	TRUE
P54	P54_T1-R1	TRUE	TRUE	TRUE	TRUE	Tumour/Stroma:Neutrophil High	TRUE	TRUE	discovery_cohort	TRUE	TRUE	control	TRUE
P54	P54_T1-R2	FALSE	TRUE	FALSE	FALSE	NA	TRUE	TRUE	discovery_cohort	TRUE	TRUE	control	TRUE
P54	P54_T1-R3	FALSE	TRUE	FALSE	FALSE	NA	TRUE	TRUE	discovery_cohort	TRUE	TRUE	control	TRUE
P54	P54_T1-R5	FALSE	TRUE	FALSE	FALSE	NA	FALSE	TRUE	discovery_cohort	TRUE	TRUE	control	TRUE
P54	P54_T1-R6	FALSE	TRUE	FALSE	FALSE	NA	TRUE	TRUE	discovery_cohort	TRUE	TRUE	control	TRUE
P54	P54_T1-R7	FALSE	TRUE	FALSE	FALSE	NA	TRUE	TRUE	discovery_cohort	TRUE	TRUE	control	TRUE
P59	P59_T1-R1	FALSE	TRUE	FALSE	FALSE	NA	FALSE	TRUE	validation_cohort	TRUE	TRUE	control	TRUE
P59	P59_T1-R2	FALSE	TRUE	FALSE	FALSE	NA	FALSE	TRUE	validation_cohort	TRUE	TRUE	control	TRUE
P63	P63_T1-R1	FALSE	TRUE	FALSE	FALSE	NA	TRUE	TRUE	validation_cohort	TRUE	TRUE	control	TRUE
P63	P63_T1-R2	FALSE	TRUE	FALSE	FALSE	NA	TRUE	TRUE	validation_cohort	TRUE	TRUE	control	TRUE
P67	P67_T1-R1	FALSE	TRUE	FALSE	FALSE	NA	TRUE	TRUE	validation_cohort	TRUE	TRUE	NA	TRUE
P57	P57_T1-R2	TRUE	TRUE	TRUE	TRUE	Tumour/Stroma:Immune Low	TRUE	TRUE	discovery_cohort	TRUE	TRUE	metastasising	TRUE
P57	P57_T1-R4	TRUE	TRUE	TRUE	TRUE	Tumour:TIL+MΦ Excluded	TRUE	TRUE	discovery_cohort	TRUE	TRUE	metastasising	TRUE
P57	P57_T1-R6	TRUE	TRUE	FALSE	TRUE	Tumour:TIL+MΦ Excluded	TRUE	TRUE	discovery_cohort	TRUE	TRUE	metastasising	TRUE
P57	P57_T1-R1	FALSE	TRUE	FALSE	FALSE	NA	TRUE	TRUE	discovery_cohort	TRUE	TRUE	metastasising	TRUE
P57	P57_T1-R3	FALSE	TRUE	FALSE	FALSE	NA	TRUE	TRUE	discovery_cohort	TRUE	TRUE	metastasising	TRUE
P57	P57_T1-R5	FALSE	TRUE	FALSE	FALSE	NA	FALSE	TRUE	discovery_cohort	TRUE	TRUE	metastasising	TRUE
P67	P67_T1-R2	FALSE	TRUE	FALSE	FALSE	NA	TRUE	TRUE	validation_cohort	TRUE	TRUE	NA	TRUE
P67	P67_T1-R3	FALSE	TRUE	FALSE	FALSE	NA	TRUE	TRUE	validation_cohort	TRUE	TRUE	NA	TRUE
P67	P67_T1-R4	FALSE	TRUE	FALSE	FALSE	NA	FALSE	TRUE	validation_cohort	TRUE	TRUE	NA	TRUE
P67	P67_T1-R5	FALSE	TRUE	FALSE	FALSE	NA	FALSE	TRUE	validation_cohort	TRUE	TRUE	NA	TRUE
P6	P6_T1-LN1	TRUE	FALSE	FALSE	FALSE	NA	FALSE	FALSE	NA	TRUE	TRUE	NA	TRUE
P6	P6_T1-R1	TRUE	TRUE	TRUE	TRUE	Tumour/Stroma:Immune Low	TRUE	TRUE	discovery_cohort	TRUE	TRUE	NA	TRUE
P6	P6_T1-R2	TRUE	TRUE	FALSE	TRUE	Tumour/Stroma:Immune Low	TRUE	TRUE	discovery_cohort	TRUE	TRUE	NA	TRUE
P6	P6_T1-R3	TRUE	TRUE	FALSE	TRUE	Tumour/Stroma:TIL+MΦ High	FALSE	TRUE	discovery_cohort	TRUE	TRUE	NA	TRUE
P6	P6_T1-R4	FALSE	TRUE	FALSE	FALSE	NA	TRUE	TRUE	discovery_cohort	TRUE	TRUE	NA	TRUE
P6	P6_T1-R6	FALSE	TRUE	FALSE	FALSE	NA	TRUE	TRUE	discovery_cohort	TRUE	TRUE	NA	TRUE
P6	P6_T1-R7	FALSE	TRUE	FALSE	FALSE	NA	TRUE	TRUE	discovery_cohort	TRUE	TRUE	NA	TRUE
P60	P60_T1-R2	TRUE	TRUE	TRUE	TRUE	Undefined	TRUE	TRUE	discovery_cohort	TRUE	TRUE	NA	TRUE
P60	P60_T1-R1	FALSE	TRUE	FALSE	FALSE	NA	TRUE	TRUE	discovery_cohort	TRUE	TRUE	NA	TRUE
P61	P61_T1-R4	TRUE	TRUE	TRUE	TRUE	Tumour:TIL+MΦ Excluded	FALSE	TRUE	discovery_cohort	TRUE	TRUE	control	TRUE
P61	P61_T1-R1	FALSE	TRUE	FALSE	FALSE	NA	FALSE	TRUE	discovery_cohort	TRUE	TRUE	control	TRUE
P61	P61_T1-R2	FALSE	TRUE	FALSE	FALSE	NA	FALSE	TRUE	discovery_cohort	TRUE	TRUE	control	TRUE
P61	P61_T1-R3	FALSE	TRUE	FALSE	FALSE	NA	FALSE	TRUE	discovery_cohort	TRUE	TRUE	control	TRUE
P62	P62_T1-R1	TRUE	TRUE	TRUE	TRUE	Tumour:TIL+MΦ Excluded	FALSE	TRUE	discovery_cohort	TRUE	TRUE	NA	TRUE
P62	P62_T1-R2	TRUE	TRUE	TRUE	TRUE	Tumour/Stroma:TIL+MΦ High	TRUE	TRUE	discovery_cohort	TRUE	TRUE	NA	TRUE
P62	P62_T1-R3	TRUE	TRUE	TRUE	TRUE	Undefined	TRUE	TRUE	discovery_cohort	TRUE	TRUE	NA	TRUE
P62	P62_T1-R4	TRUE	TRUE	TRUE	TRUE	Tumour:TIL+MΦ Excluded	TRUE	TRUE	discovery_cohort	TRUE	TRUE	NA	TRUE
P67	P67_T1-R6	FALSE	TRUE	FALSE	FALSE	NA	TRUE	TRUE	validation_cohort	TRUE	TRUE	NA	TRUE
P68	P68_T1-R1	FALSE	TRUE	FALSE	FALSE	NA	TRUE	TRUE	validation_cohort	TRUE	TRUE	NA	TRUE
P64	P64_T1-R2	TRUE	TRUE	FALSE	TRUE	Undefined	TRUE	TRUE	discovery_cohort	TRUE	TRUE	NA	TRUE
P64	P64_T1-R3	TRUE	TRUE	FALSE	TRUE	Tumour:TIL+MΦ Excluded	TRUE	TRUE	discovery_cohort	TRUE	TRUE	NA	TRUE
P64	P64_T1-R4	TRUE	TRUE	TRUE	TRUE	Tumour:TIL+MΦ Excluded	TRUE	TRUE	discovery_cohort	TRUE	TRUE	NA	TRUE
P64	P64_T1-R1	FALSE	TRUE	FALSE	FALSE	NA	TRUE	TRUE	discovery_cohort	TRUE	TRUE	NA	TRUE
P65	P65_T1-R1	TRUE	TRUE	TRUE	TRUE	Tumour/Stroma:Immune Low	TRUE	TRUE	discovery_cohort	TRUE	TRUE	metastasising	TRUE
P65	P65_T1-R2	TRUE	TRUE	TRUE	TRUE	Tumour:TIL+MΦ Excluded	TRUE	TRUE	discovery_cohort	TRUE	TRUE	metastasising	TRUE
P65	P65_T1-R3	TRUE	TRUE	TRUE	TRUE	Tumour/Stroma:Immune Low	TRUE	TRUE	discovery_cohort	TRUE	TRUE	metastasising	TRUE
P65	P65_T1-R4	FALSE	TRUE	FALSE	FALSE	NA	FALSE	TRUE	discovery_cohort	TRUE	TRUE	metastasising	TRUE
P66	P66_T1-R1	TRUE	TRUE	TRUE	TRUE	Tumour:TIL+MΦ Excluded	TRUE	TRUE	discovery_cohort	TRUE	TRUE	control	TRUE
P66	P66_T1-R2	TRUE	TRUE	TRUE	TRUE	Tumour:TIL+MΦ Excluded	TRUE	TRUE	discovery_cohort	TRUE	TRUE	control	TRUE
P66	P66_T1-R3	TRUE	TRUE	TRUE	TRUE	Tumour:TIL+MΦ Excluded	TRUE	TRUE	discovery_cohort	TRUE	TRUE	control	TRUE
P66	P66_T1-R4	TRUE	TRUE	TRUE	TRUE	Tumour:TIL+MΦ Excluded	TRUE	TRUE	discovery_cohort	TRUE	TRUE	control	TRUE
P68	P68_T1-R2	FALSE	TRUE	FALSE	FALSE	NA	TRUE	TRUE	validation_cohort	TRUE	TRUE	NA	TRUE
P68	P68_T1-R3	FALSE	TRUE	FALSE	FALSE	NA	TRUE	TRUE	validation_cohort	TRUE	TRUE	NA	TRUE
P68	P68_T1-R4	FALSE	TRUE	FALSE	FALSE	NA	TRUE	TRUE	validation_cohort	TRUE	TRUE	NA	TRUE
P70	P70_T1-R1	FALSE	TRUE	FALSE	FALSE	NA	FALSE	TRUE	validation_cohort	TRUE	FALSE	control	TRUE
P70	P70_T1-R2	FALSE	TRUE	FALSE	FALSE	NA	FALSE	TRUE	validation_cohort	TRUE	FALSE	control	TRUE
P72	P72_T1-R1	FALSE	TRUE	FALSE	FALSE	NA	FALSE	TRUE	validation_cohort	TRUE	TRUE	NA	TRUE
P72	P72_T1-R2	FALSE	TRUE	FALSE	FALSE	NA	FALSE	TRUE	validation_cohort	TRUE	TRUE	NA	TRUE
P72	P72_T1-R3	FALSE	TRUE	FALSE	FALSE	NA	FALSE	TRUE	validation_cohort	TRUE	TRUE	NA	TRUE
P72	P72_T1-R4	FALSE	TRUE	FALSE	FALSE	NA	FALSE	TRUE	validation_cohort	TRUE	TRUE	NA	TRUE
P72	P72_T1-R5	FALSE	TRUE	FALSE	FALSE	NA	FALSE	TRUE	validation_cohort	TRUE	TRUE	NA	TRUE
P69	P69_T1-R1	FALSE	TRUE	FALSE	FALSE	NA	TRUE	TRUE	NA	FALSE	FALSE	metastasising	TRUE
P69	P69_T1-R2	FALSE	TRUE	FALSE	FALSE	NA	TRUE	TRUE	NA	FALSE	FALSE	metastasising	TRUE
P69	P69_T1-R3	FALSE	TRUE	FALSE	FALSE	NA	TRUE	TRUE	NA	FALSE	FALSE	metastasising	TRUE
P69	P69_T1-R4	FALSE	TRUE	FALSE	FALSE	NA	TRUE	TRUE	NA	FALSE	FALSE	metastasising	TRUE
P69	P69_T1-R5	FALSE	TRUE	FALSE	FALSE	NA	TRUE	TRUE	NA	FALSE	FALSE	metastasising	TRUE
P69	P69_T1-R6	FALSE	TRUE	FALSE	FALSE	NA	TRUE	TRUE	NA	FALSE	FALSE	metastasising	TRUE
P69	P69_T1-R7	FALSE	TRUE	FALSE	FALSE	NA	TRUE	TRUE	NA	FALSE	FALSE	metastasising	TRUE
P69	P69_T1-R8	FALSE	TRUE	FALSE	FALSE	NA	TRUE	TRUE	NA	FALSE	FALSE	metastasising	TRUE
P7	P7_T1-R2	TRUE	TRUE	TRUE	TRUE	Tumour:TIL+MΦ Excluded	TRUE	TRUE	discovery_cohort	TRUE	TRUE	control	TRUE
P7	P7_T1-R3	TRUE	TRUE	TRUE	TRUE	Tumour/Stroma:TIL+MΦ High	TRUE	TRUE	discovery_cohort	TRUE	TRUE	control	TRUE
P7	P7_T1-R1	FALSE	TRUE	FALSE	FALSE	NA	TRUE	TRUE	discovery_cohort	TRUE	TRUE	control	TRUE
P76	P76_T1-R1	FALSE	TRUE	FALSE	FALSE	NA	TRUE	TRUE	validation_cohort	TRUE	TRUE	NA	TRUE
P76	P76_T1-R2	FALSE	TRUE	FALSE	FALSE	NA	TRUE	TRUE	validation_cohort	TRUE	TRUE	NA	TRUE
P71	P71_T1-R1	TRUE	TRUE	TRUE	TRUE	Tumour/Stroma:TIL+MΦ High	FALSE	TRUE	discovery_cohort	TRUE	TRUE	metastasising	TRUE
P71	P71_T1-R2	FALSE	TRUE	FALSE	FALSE	NA	TRUE	TRUE	discovery_cohort	TRUE	TRUE	metastasising	TRUE
P71	P71_T1-R3	FALSE	TRUE	FALSE	FALSE	NA	TRUE	TRUE	discovery_cohort	TRUE	TRUE	metastasising	TRUE
P76	P76_T1-R3	FALSE	TRUE	FALSE	FALSE	NA	FALSE	TRUE	validation_cohort	TRUE	TRUE	NA	TRUE
P76	P76_T1-R4	FALSE	TRUE	FALSE	FALSE	NA	FALSE	TRUE	validation_cohort	TRUE	TRUE	NA	TRUE
P77	P77_T1-R1	FALSE	TRUE	FALSE	FALSE	NA	TRUE	TRUE	validation_cohort	TRUE	TRUE	metastasising	TRUE
P77	P77_T1-R2	FALSE	TRUE	FALSE	FALSE	NA	FALSE	TRUE	validation_cohort	TRUE	TRUE	metastasising	TRUE
P77	P77_T1-R3	FALSE	TRUE	FALSE	FALSE	NA	TRUE	TRUE	validation_cohort	TRUE	TRUE	metastasising	TRUE
P73	P73_T1-R1	TRUE	TRUE	TRUE	TRUE	Tumour/Stroma:Immune Low	TRUE	TRUE	discovery_cohort	TRUE	TRUE	control	TRUE
P73	P73_T1-R2	FALSE	TRUE	FALSE	FALSE	NA	TRUE	TRUE	discovery_cohort	TRUE	TRUE	control	TRUE
P74	P74_T1-R1	TRUE	TRUE	TRUE	TRUE	Tumour/Stroma:Immune Low	TRUE	TRUE	discovery_cohort	TRUE	TRUE	control	TRUE
P74	P74_T1-R2	TRUE	TRUE	FALSE	FALSE	NA	FALSE	TRUE	discovery_cohort	TRUE	TRUE	control	TRUE
P75	P75_T1-R2	TRUE	TRUE	TRUE	TRUE	Undefined	TRUE	TRUE	discovery_cohort	TRUE	TRUE	NA	TRUE
P75	P75_T1-R3	TRUE	TRUE	TRUE	TRUE	Tumour/Stroma:TIL+MΦ High	FALSE	TRUE	discovery_cohort	TRUE	TRUE	NA	TRUE
P75	P75_T1-R4	TRUE	TRUE	TRUE	TRUE	Undefined	TRUE	TRUE	discovery_cohort	TRUE	TRUE	NA	TRUE
P75	P75_T1-R1	FALSE	TRUE	FALSE	FALSE	NA	TRUE	TRUE	discovery_cohort	TRUE	TRUE	NA	TRUE
P77	P77_T1-R4	FALSE	TRUE	FALSE	FALSE	NA	TRUE	TRUE	validation_cohort	TRUE	TRUE	metastasising	TRUE
P80	P80_T1-R1	FALSE	TRUE	FALSE	FALSE	NA	FALSE	TRUE	validation_cohort	TRUE	TRUE	control	TRUE
P80	P80_T1-R2	FALSE	TRUE	FALSE	FALSE	NA	FALSE	TRUE	validation_cohort	TRUE	TRUE	control	TRUE
P80	P80_T1-R3	FALSE	TRUE	FALSE	FALSE	NA	TRUE	TRUE	validation_cohort	TRUE	TRUE	control	TRUE
P80	P80_T1-R4	FALSE	TRUE	FALSE	FALSE	NA	TRUE	TRUE	validation_cohort	TRUE	TRUE	control	TRUE
P81	P81_T1-R1	FALSE	TRUE	FALSE	FALSE	NA	TRUE	TRUE	validation_cohort	TRUE	TRUE	control	TRUE
P81	P81_T1-R2	FALSE	TRUE	FALSE	FALSE	NA	TRUE	TRUE	validation_cohort	TRUE	TRUE	control	TRUE
P85	P85_T1-R1	FALSE	TRUE	FALSE	FALSE	NA	FALSE	TRUE	validation_cohort	TRUE	TRUE	NA	TRUE
P78	P78_T1-R1	TRUE	TRUE	TRUE	TRUE	Tumour/Stroma:Immune Low	TRUE	TRUE	discovery_cohort	TRUE	TRUE	metastasising	TRUE
P78	P78_T1-R2	TRUE	TRUE	TRUE	TRUE	Undefined	FALSE	TRUE	discovery_cohort	TRUE	TRUE	metastasising	TRUE
P79	P79_T1-R1	TRUE	TRUE	TRUE	TRUE	Tumour:TIL+MΦ Excluded	TRUE	TRUE	discovery_cohort	TRUE	TRUE	metastasising	TRUE
P79	P79_T1-R3	TRUE	TRUE	TRUE	TRUE	Tumour:TIL+MΦ Excluded	FALSE	TRUE	discovery_cohort	TRUE	TRUE	metastasising	TRUE
P79	P79_T1-R4	TRUE	TRUE	TRUE	TRUE	Tumour:TIL+MΦ Excluded	TRUE	TRUE	discovery_cohort	TRUE	TRUE	metastasising	TRUE
P79	P79_T1-R2	FALSE	TRUE	FALSE	FALSE	NA	FALSE	TRUE	discovery_cohort	TRUE	TRUE	metastasising	TRUE
P8	P8_T1-R1	TRUE	TRUE	TRUE	TRUE	Tumour/Stroma:Immune Low	FALSE	TRUE	discovery_cohort	TRUE	TRUE	control	TRUE
P8	P8_T1-R2	TRUE	TRUE	TRUE	TRUE	Undefined	TRUE	TRUE	discovery_cohort	TRUE	TRUE	control	TRUE
P8	P8_T1-R3	TRUE	TRUE	TRUE	FALSE	NA	TRUE	TRUE	discovery_cohort	TRUE	TRUE	control	TRUE
P85	P85_T1-R2	FALSE	TRUE	FALSE	FALSE	NA	TRUE	TRUE	validation_cohort	TRUE	TRUE	NA	TRUE
P85	P85_T1-R3	FALSE	TRUE	FALSE	FALSE	NA	TRUE	TRUE	validation_cohort	TRUE	TRUE	NA	TRUE
P85	P85_T1-R4	FALSE	TRUE	FALSE	FALSE	NA	TRUE	TRUE	validation_cohort	TRUE	TRUE	NA	TRUE
P86	P86_T1-R1	FALSE	TRUE	FALSE	FALSE	NA	TRUE	TRUE	validation_cohort	TRUE	TRUE	metastasising	TRUE
P86	P86_T1-R2	FALSE	TRUE	FALSE	FALSE	NA	TRUE	TRUE	validation_cohort	TRUE	TRUE	metastasising	TRUE
P88	P88_T1-R1	FALSE	TRUE	FALSE	FALSE	NA	FALSE	TRUE	validation_cohort	TRUE	TRUE	NA	TRUE
P82	P82_T1-R1	TRUE	TRUE	FALSE	TRUE	Tumour:TIL+MΦ Excluded	FALSE	TRUE	discovery_cohort	TRUE	TRUE	control	TRUE
P82	P82_T1-R2	TRUE	TRUE	TRUE	TRUE	Tumour/Stroma:Immune Low	FALSE	TRUE	discovery_cohort	TRUE	TRUE	control	TRUE
P82	P82_T1-R3	TRUE	TRUE	FALSE	FALSE	NA	FALSE	TRUE	discovery_cohort	TRUE	TRUE	control	TRUE
P83	P83_T1-R1	TRUE	FALSE	TRUE	FALSE	NA	FALSE	FALSE	NA	TRUE	TRUE	NA	FALSE	withdrawn from the study
P84	P84_T1-R3	TRUE	FALSE	FALSE	FALSE	NA	FALSE	FALSE	NA	TRUE	TRUE	NA	TRUE
P84	P84_T1-R2	TRUE	FALSE	TRUE	TRUE	Tumour/Stroma:TIL+MΦ High	FALSE	FALSE	discovery_cohort	TRUE	TRUE	NA	TRUE
P84	P84_T1-R1	FALSE	TRUE	FALSE	FALSE	NA	FALSE	TRUE	discovery_cohort	TRUE	TRUE	NA	TRUE
P84	P84_T1-R5	FALSE	TRUE	FALSE	FALSE	NA	TRUE	TRUE	discovery_cohort	TRUE	TRUE	NA	TRUE
P84	P84_T1-R6	FALSE	TRUE	FALSE	FALSE	NA	FALSE	TRUE	discovery_cohort	TRUE	TRUE	NA	TRUE
P88	P88_T1-R2	FALSE	TRUE	FALSE	FALSE	NA	TRUE	TRUE	validation_cohort	TRUE	TRUE	NA	TRUE
P88	P88_T1-R3	FALSE	TRUE	FALSE	FALSE	NA	FALSE	TRUE	validation_cohort	TRUE	TRUE	NA	TRUE
P88	P88_T1-R4	FALSE	TRUE	FALSE	FALSE	NA	TRUE	TRUE	validation_cohort	TRUE	TRUE	NA	TRUE
P88	P88_T1-R5	FALSE	TRUE	FALSE	FALSE	NA	TRUE	TRUE	validation_cohort	TRUE	TRUE	NA	TRUE
P89	P89_T1-R2	FALSE	TRUE	FALSE	FALSE	NA	TRUE	TRUE	validation_cohort	TRUE	TRUE	control	TRUE
P90	P90_T1-R1	FALSE	TRUE	FALSE	FALSE	NA	TRUE	TRUE	validation_cohort	TRUE	TRUE	metastasising	TRUE
P87	P87_T1-R2	TRUE	TRUE	TRUE	TRUE	Tumour/Stroma:Neutrophil High	TRUE	TRUE	discovery_cohort	TRUE	TRUE	control	TRUE
P87	P87_T1-R3	TRUE	TRUE	FALSE	FALSE	NA	TRUE	TRUE	discovery_cohort	TRUE	TRUE	control	TRUE
P87	P87_T1-R4	FALSE	TRUE	FALSE	FALSE	NA	FALSE	TRUE	discovery_cohort	TRUE	TRUE	control	TRUE
P90	P90_T1-R2	FALSE	TRUE	FALSE	FALSE	NA	TRUE	TRUE	validation_cohort	TRUE	TRUE	metastasising	TRUE
P90	P90_T1-R3	FALSE	TRUE	FALSE	FALSE	NA	TRUE	TRUE	validation_cohort	TRUE	TRUE	metastasising	TRUE
P94	P94_T1-R1	FALSE	TRUE	FALSE	FALSE	NA	TRUE	TRUE	validation_cohort	TRUE	TRUE	NA	TRUE
P95	P95_T1-R1	FALSE	TRUE	FALSE	FALSE	NA	TRUE	TRUE	validation_cohort	TRUE	TRUE	metastasising	TRUE
P95	P95_T1-R2	FALSE	TRUE	FALSE	FALSE	NA	TRUE	TRUE	validation_cohort	TRUE	TRUE	metastasising	TRUE
P95	P95_T1-R3	FALSE	TRUE	FALSE	FALSE	NA	FALSE	TRUE	validation_cohort	TRUE	TRUE	metastasising	TRUE
P95	P95_T1-R4	FALSE	TRUE	FALSE	FALSE	NA	FALSE	TRUE	validation_cohort	TRUE	TRUE	metastasising	TRUE
P9	P9_T1-R1	TRUE	TRUE	FALSE	TRUE	Tumour/Stroma:TIL+MΦ High	TRUE	TRUE	discovery_cohort	TRUE	TRUE	metastasising	TRUE
P9	P9_T1-R2	TRUE	TRUE	TRUE	TRUE	Tumour/Stroma:TIL+MΦ High	TRUE	TRUE	discovery_cohort	TRUE	TRUE	metastasising	TRUE
P9	P9_T1-R4	TRUE	TRUE	FALSE	FALSE	NA	TRUE	TRUE	discovery_cohort	TRUE	TRUE	metastasising	TRUE
P9	P9_T1-R3	FALSE	TRUE	FALSE	FALSE	NA	TRUE	TRUE	discovery_cohort	TRUE	TRUE	metastasising	TRUE
P95	P95_T1-R5	FALSE	TRUE	FALSE	FALSE	NA	FALSE	TRUE	validation_cohort	TRUE	TRUE	metastasising	TRUE
P95	P95_T1-R6	FALSE	TRUE	FALSE	FALSE	NA	FALSE	TRUE	validation_cohort	TRUE	TRUE	metastasising	TRUE
P95	P95_T1-R7	FALSE	TRUE	FALSE	FALSE	NA	FALSE	TRUE	validation_cohort	TRUE	TRUE	metastasising	TRUE
P91	P91_T1-R1	TRUE	TRUE	TRUE	TRUE	Undefined	TRUE	TRUE	discovery_cohort	TRUE	TRUE	NA	TRUE
P91	P91_T1-R2	TRUE	TRUE	TRUE	TRUE	Tumour/Stroma:Immune Low	FALSE	TRUE	discovery_cohort	TRUE	TRUE	NA	TRUE
P91	P91_T1-R3	TRUE	TRUE	FALSE	FALSE	NA	TRUE	TRUE	discovery_cohort	TRUE	TRUE	NA	TRUE
P92	P92_T1-R1	TRUE	TRUE	TRUE	TRUE	Tumour/Stroma:TIL+MΦ High	TRUE	TRUE	discovery_cohort	TRUE	TRUE	NA	TRUE
P92	P92_T1-R5	TRUE	TRUE	TRUE	TRUE	Tumour/Stroma:Neutrophil High	TRUE	TRUE	discovery_cohort	TRUE	TRUE	NA	TRUE
P92	P92_T1-R6	TRUE	TRUE	TRUE	TRUE	Tumour/Stroma:TIL+MΦ High	TRUE	TRUE	discovery_cohort	TRUE	TRUE	NA	TRUE
P92	P92_T1-R7	TRUE	TRUE	TRUE	TRUE	Tumour/Stroma:Neutrophil High	TRUE	TRUE	discovery_cohort	TRUE	TRUE	NA	TRUE
P92	P92_T1-R2	FALSE	TRUE	FALSE	FALSE	NA	TRUE	TRUE	discovery_cohort	TRUE	TRUE	NA	TRUE
P92	P92_T1-R3	FALSE	TRUE	FALSE	FALSE	NA	TRUE	TRUE	discovery_cohort	TRUE	TRUE	NA	TRUE
P92	P92_T1-R4	FALSE	TRUE	FALSE	FALSE	NA	TRUE	TRUE	discovery_cohort	TRUE	TRUE	NA	TRUE
P93	P93_T1-R1	TRUE	TRUE	FALSE	TRUE	Tumour:TIL+MΦ Excluded	TRUE	TRUE	discovery_cohort	TRUE	TRUE	NA	TRUE
P93	P93_T1-R2	TRUE	TRUE	TRUE	TRUE	Tumour/Stroma:Neutrophil High	TRUE	TRUE	discovery_cohort	TRUE	TRUE	NA	TRUE
P93	P93_T1-R3	FALSE	TRUE	FALSE	FALSE	NA	FALSE	TRUE	discovery_cohort	TRUE	TRUE	NA	TRUE
P95	P95_T1-R8	FALSE	TRUE	FALSE	FALSE	NA	FALSE	TRUE	validation_cohort	TRUE	TRUE	metastasising	TRUE
P96	P96_T1-R1	FALSE	TRUE	FALSE	FALSE	NA	FALSE	TRUE	validation_cohort	TRUE	TRUE	control	TRUE
P96	P96_T1-R2	FALSE	TRUE	FALSE	FALSE	NA	FALSE	TRUE	validation_cohort	TRUE	TRUE	control	TRUE
P96	P96_T1-R3	FALSE	TRUE	FALSE	FALSE	NA	FALSE	TRUE	validation_cohort	TRUE	TRUE	control	TRUE
P97	P97_T1-R1	FALSE	TRUE	FALSE	FALSE	NA	FALSE	TRUE	validation_cohort	TRUE	TRUE	control	TRUE
P97	P97_T1-R2	FALSE	TRUE	FALSE	FALSE	NA	FALSE	TRUE	validation_cohort	TRUE	TRUE	control	TRUE
P97	P97_T1-R3	FALSE	TRUE	FALSE	FALSE	NA	FALSE	TRUE	validation_cohort	TRUE	TRUE	control	TRUE
P99	P99_T1-R1	FALSE	TRUE	FALSE	FALSE	NA	TRUE	TRUE	validation_cohort	TRUE	TRUE	metastasising	TRUE
P99	P99_T1-R2	FALSE	TRUE	FALSE	FALSE	NA	TRUE	TRUE	validation_cohort	TRUE	TRUE	metastasising	TRUE
P157	P157_T2-R2	FALSE	TRUE	FALSE	FALSE	NA	FALSE	FALSE	validation_cohort	TRUE	FALSE	NA	TRUE
P157	P157_T2-R3	FALSE	TRUE	FALSE	FALSE	NA	FALSE	FALSE	validation_cohort	TRUE	FALSE	NA	TRUE
P157	P157_T2-R4	FALSE	TRUE	FALSE	FALSE	NA	FALSE	FALSE	validation_cohort	TRUE	FALSE	NA	TRUE
P157	P157_T2-R5	FALSE	TRUE	FALSE	FALSE	NA	FALSE	FALSE	validation_cohort	TRUE	FALSE	NA	TRUE
P163	P163_T2-R2	FALSE	TRUE	FALSE	FALSE	NA	TRUE	FALSE	validation_cohort	TRUE	TRUE	NA	TRUE
P163	P163_T2-R3	FALSE	TRUE	FALSE	FALSE	NA	TRUE	FALSE	validation_cohort	TRUE	TRUE	NA	TRUE
P251	P251_T2-R1	FALSE	TRUE	FALSE	FALSE	NA	TRUE	FALSE	validation_cohort	TRUE	TRUE	metastasising	TRUE
P419	P419_T2-R3	FALSE	TRUE	FALSE	FALSE	NA	TRUE	FALSE	validation_cohort	TRUE	TRUE	NA	TRUE
P419	P419_T2-R4	FALSE	TRUE	FALSE	FALSE	NA	FALSE	FALSE	validation_cohort	TRUE	TRUE	NA	TRUE
P419	P419_T2-R5	FALSE	TRUE	FALSE	FALSE	NA	TRUE	FALSE	validation_cohort	TRUE	TRUE	NA	TRUE
P424	P424_T2-R3	FALSE	TRUE	FALSE	FALSE	NA	TRUE	FALSE	validation_cohort	TRUE	TRUE	NA	TRUE
P424	P424_T2-R4	FALSE	TRUE	FALSE	FALSE	NA	TRUE	FALSE	validation_cohort	TRUE	TRUE	NA	TRUE
P98	P98_T1-R1	TRUE	TRUE	TRUE	FALSE	NA	TRUE	TRUE	discovery_cohort	TRUE	TRUE	control	TRUE
P98	P98_T1-R3	TRUE	TRUE	TRUE	TRUE	Undefined	TRUE	TRUE	discovery_cohort	TRUE	TRUE	control	TRUE
P98	P98_T1-R2	FALSE	TRUE	FALSE	FALSE	NA	FALSE	TRUE	discovery_cohort	TRUE	TRUE	control	TRUE
P424	P424_T2-R5	FALSE	TRUE	FALSE	FALSE	NA	TRUE	FALSE	validation_cohort	TRUE	TRUE	NA	TRUE
P51	P51_T2-R3	FALSE	TRUE	FALSE	FALSE	NA	TRUE	FALSE	validation_cohort	TRUE	TRUE	NA	TRUE

## Sheet: SuppTable S4
Supplementary Table S4. Median cell densities per histology, tissue type and TME class.
Tissue Type	Histology	TME Class	Phenotype (Tissue Compartment:Cell type)	Median Density (cells/mm^2)
Normal	Normal	NA	Stroma:B cell lineage	46.8056
Tumour	NSCLC-Other	Undefined	Stroma:B cell lineage	10.6592
Tumour	LUSC	Tumour/Stroma:Immune Low	Stroma:B cell lineage	52.2098
Tumour	LUSC	Tumour/Stroma:Neutrophil High	Stroma:B cell lineage	62.3034
Tumour	LUAD	Tumour/Stroma:Neutrophil High	Stroma:B cell lineage	67.5242
Tumour	LUAD	Tumour/Stroma:Immune Low	Stroma:B cell lineage	76.0182
Tumour	NSCLC-Other	Tumour/Stroma:Immune Low	Stroma:B cell lineage	84.4791
Tumour	NSCLC-Other	Tumour:TIL+MΦ Excluded	Stroma:B cell lineage	202.831
Tumour	NSCLC-Other	Tumour/Stroma:TIL+MΦ High	Stroma:B cell lineage	368.561
Tumour	LUAD	Tumour/Stroma:TIL+MΦ High	Stroma:B cell lineage	381.318
Tumour	LUAD	Undefined	Stroma:B cell lineage	394.732
Tumour	NSCLC-Other	Tumour/Stroma:Neutrophil High	Stroma:B cell lineage	404.152
Tumour	LUAD	Tumour:TIL+MΦ Excluded	Stroma:B cell lineage	496.145
Tumour	LUSC	Tumour:TIL+MΦ Excluded	Stroma:B cell lineage	499.742
Tumour	LUSC	Undefined	Stroma:B cell lineage	615.196
Tumour	LUSC	Tumour/Stroma:TIL+MΦ High	Stroma:B cell lineage	680.536
Normal	Normal	NA	Stroma:CD163- Macrophages	82.2259
Tumour	LUSC	Tumour/Stroma:Neutrophil High	Stroma:CD163- Macrophages	9.95626
Tumour	NSCLC-Other	Tumour/Stroma:Neutrophil High	Stroma:CD163- Macrophages	29.1348
Tumour	LUSC	Tumour:TIL+MΦ Excluded	Stroma:CD163- Macrophages	29.2712
Tumour	LUAD	Tumour/Stroma:Immune Low	Stroma:CD163- Macrophages	34.6554
Tumour	LUSC	Tumour/Stroma:Immune Low	Stroma:CD163- Macrophages	38.3812
Tumour	LUAD	Tumour:TIL+MΦ Excluded	Stroma:CD163- Macrophages	38.6531
Tumour	NSCLC-Other	Tumour:TIL+MΦ Excluded	Stroma:CD163- Macrophages	41.2258
Tumour	LUAD	Undefined	Stroma:CD163- Macrophages	44.4066
Tumour	NSCLC-Other	Undefined	Stroma:CD163- Macrophages	51.8423
Tumour	LUSC	Tumour/Stroma:TIL+MΦ High	Stroma:CD163- Macrophages	90.3931
Tumour	LUAD	Tumour/Stroma:TIL+MΦ High	Stroma:CD163- Macrophages	120.235
Tumour	NSCLC-Other	Tumour/Stroma:TIL+MΦ High	Stroma:CD163- Macrophages	120.808
Tumour	NSCLC-Other	Tumour/Stroma:Immune Low	Stroma:CD163- Macrophages	122.592
Tumour	LUSC	Undefined	Stroma:CD163- Macrophages	169.33
Tumour	LUAD	Tumour/Stroma:Neutrophil High	Stroma:CD163- Macrophages	173.361
Normal	Normal	NA	Stroma:CD163+CD206+ Macrophages	723.729
Tumour	LUSC	Tumour/Stroma:Immune Low	Stroma:CD163+CD206+ Macrophages	366.038
Tumour	NSCLC-Other	Tumour/Stroma:Immune Low	Stroma:CD163+CD206+ Macrophages	442.054
Tumour	LUAD	Tumour/Stroma:Immune Low	Stroma:CD163+CD206+ Macrophages	456.164
Tumour	LUSC	Tumour/Stroma:Neutrophil High	Stroma:CD163+CD206+ Macrophages	675.237
Tumour	NSCLC-Other	Undefined	Stroma:CD163+CD206+ Macrophages	774.001
Tumour	LUAD	Tumour:TIL+MΦ Excluded	Stroma:CD163+CD206+ Macrophages	875.583
Tumour	LUSC	Tumour:TIL+MΦ Excluded	Stroma:CD163+CD206+ Macrophages	1055.71
Tumour	LUAD	Undefined	Stroma:CD163+CD206+ Macrophages	1074.32
Tumour	LUAD	Tumour/Stroma:Neutrophil High	Stroma:CD163+CD206+ Macrophages	1116.76
Tumour	NSCLC-Other	Tumour:TIL+MΦ Excluded	Stroma:CD163+CD206+ Macrophages	1192.25
Tumour	LUSC	Undefined	Stroma:CD163+CD206+ Macrophages	1449.81
Tumour	LUAD	Tumour/Stroma:TIL+MΦ High	Stroma:CD163+CD206+ Macrophages	1466.69
Tumour	NSCLC-Other	Tumour/Stroma:Neutrophil High	Stroma:CD163+CD206+ Macrophages	1490.36
Tumour	NSCLC-Other	Tumour/Stroma:TIL+MΦ High	Stroma:CD163+CD206+ Macrophages	1643.39
Tumour	LUSC	Tumour/Stroma:TIL+MΦ High	Stroma:CD163+CD206+ Macrophages	1710.47
Normal	Normal	NA	Stroma:CD4 T cells	279.33
Tumour	NSCLC-Other	Tumour/Stroma:Immune Low	Stroma:CD4 T cells	51.0063
Tumour	NSCLC-Other	Undefined	Stroma:CD4 T cells	108.919
Tumour	LUSC	Tumour/Stroma:Immune Low	Stroma:CD4 T cells	113.534
Tumour	LUSC	Tumour/Stroma:Neutrophil High	Stroma:CD4 T cells	173.612
Tumour	LUAD	Tumour/Stroma:Immune Low	Stroma:CD4 T cells	218.13
Tumour	LUAD	Tumour/Stroma:Neutrophil High	Stroma:CD4 T cells	278.031
Tumour	NSCLC-Other	Tumour/Stroma:Neutrophil High	Stroma:CD4 T cells	304.048
Tumour	LUAD	Undefined	Stroma:CD4 T cells	394.556
Tumour	LUSC	Tumour:TIL+MΦ Excluded	Stroma:CD4 T cells	406.321
Tumour	LUSC	Tumour/Stroma:TIL+MΦ High	Stroma:CD4 T cells	506.202
Tumour	LUAD	Tumour:TIL+MΦ Excluded	Stroma:CD4 T cells	608.92
Tumour	LUSC	Undefined	Stroma:CD4 T cells	627.686
Tumour	LUAD	Tumour/Stroma:TIL+MΦ High	Stroma:CD4 T cells	736.31
Tumour	NSCLC-Other	Tumour:TIL+MΦ Excluded	Stroma:CD4 T cells	751.959
Tumour	NSCLC-Other	Tumour/Stroma:TIL+MΦ High	Stroma:CD4 T cells	1042.49
Normal	Normal	NA	Stroma:CD8 T cells	373.575
Tumour	NSCLC-Other	Undefined	Stroma:CD8 T cells	116.282
Tumour	LUSC	Tumour/Stroma:Immune Low	Stroma:CD8 T cells	132.081
Tumour	LUAD	Tumour/Stroma:Immune Low	Stroma:CD8 T cells	159.962
Tumour	LUSC	Tumour/Stroma:Neutrophil High	Stroma:CD8 T cells	170.857
Tumour	NSCLC-Other	Tumour/Stroma:Immune Low	Stroma:CD8 T cells	380.034
Tumour	NSCLC-Other	Tumour/Stroma:Neutrophil High	Stroma:CD8 T cells	395.188
Tumour	LUAD	Tumour/Stroma:Neutrophil High	Stroma:CD8 T cells	414.219
Tumour	LUAD	Undefined	Stroma:CD8 T cells	414.29
Tumour	LUAD	Tumour:TIL+MΦ Excluded	Stroma:CD8 T cells	482.813
Tumour	LUSC	Tumour:TIL+MΦ Excluded	Stroma:CD8 T cells	483.969
Tumour	LUSC	Tumour/Stroma:TIL+MΦ High	Stroma:CD8 T cells	738.641
Tumour	LUAD	Tumour/Stroma:TIL+MΦ High	Stroma:CD8 T cells	890.712
Tumour	LUSC	Undefined	Stroma:CD8 T cells	898.499
Tumour	NSCLC-Other	Tumour:TIL+MΦ Excluded	Stroma:CD8 T cells	992.718
Tumour	NSCLC-Other	Tumour/Stroma:TIL+MΦ High	Stroma:CD8 T cells	1260.12
Normal	Normal	NA	Stroma:Myeloid cells - Other	24.9563
Tumour	NSCLC-Other	Tumour/Stroma:Immune Low	Stroma:Myeloid cells - Other	1.06263
Tumour	LUAD	Tumour/Stroma:Neutrophil High	Stroma:Myeloid cells - Other	14.2319
Tumour	LUAD	Tumour/Stroma:Immune Low	Stroma:Myeloid cells - Other	17.2529
Tumour	LUSC	Tumour/Stroma:Immune Low	Stroma:Myeloid cells - Other	20.5224
Tumour	LUAD	Undefined	Stroma:Myeloid cells - Other	23.8322
Tumour	LUSC	Tumour/Stroma:Neutrophil High	Stroma:Myeloid cells - Other	31.0328
Tumour	NSCLC-Other	Tumour/Stroma:TIL+MΦ High	Stroma:Myeloid cells - Other	32.7832
Tumour	LUAD	Tumour/Stroma:TIL+MΦ High	Stroma:Myeloid cells - Other	34.3099
Tumour	LUAD	Tumour:TIL+MΦ Excluded	Stroma:Myeloid cells - Other	43.9021
Tumour	LUSC	Tumour/Stroma:TIL+MΦ High	Stroma:Myeloid cells - Other	50.3619
Tumour	NSCLC-Other	Undefined	Stroma:Myeloid cells - Other	58.7308
Tumour	NSCLC-Other	Tumour/Stroma:Neutrophil High	Stroma:Myeloid cells - Other	71.7165
Tumour	LUSC	Undefined	Stroma:Myeloid cells - Other	90.7065
Tumour	LUSC	Tumour:TIL+MΦ Excluded	Stroma:Myeloid cells - Other	95.0333
Tumour	NSCLC-Other	Tumour:TIL+MΦ Excluded	Stroma:Myeloid cells - Other	117.081
Normal	Normal	NA	Stroma:Neutrophils	168.228
Tumour	NSCLC-Other	Tumour/Stroma:Immune Low	Stroma:Neutrophils	3.77205
Tumour	LUAD	Undefined	Stroma:Neutrophils	26.1693
Tumour	LUAD	Tumour/Stroma:Immune Low	Stroma:Neutrophils	36.208
Tumour	LUSC	Tumour/Stroma:Immune Low	Stroma:Neutrophils	39.4966
Tumour	LUAD	Tumour:TIL+MΦ Excluded	Stroma:Neutrophils	49.2673
Tumour	LUSC	Tumour:TIL+MΦ Excluded	Stroma:Neutrophils	82.8187
Tumour	LUAD	Tumour/Stroma:TIL+MΦ High	Stroma:Neutrophils	92.3378
Tumour	NSCLC-Other	Undefined	Stroma:Neutrophils	117.735
Tumour	LUSC	Tumour/Stroma:TIL+MΦ High	Stroma:Neutrophils	149.367
Tumour	NSCLC-Other	Tumour/Stroma:TIL+MΦ High	Stroma:Neutrophils	220.983
Tumour	LUAD	Tumour/Stroma:Neutrophil High	Stroma:Neutrophils	373.46
Tumour	LUSC	Undefined	Stroma:Neutrophils	511.907
Tumour	NSCLC-Other	Tumour:TIL+MΦ Excluded	Stroma:Neutrophils	578.811
Tumour	LUSC	Tumour/Stroma:Neutrophil High	Stroma:Neutrophils	1440.58
Tumour	NSCLC-Other	Tumour/Stroma:Neutrophil High	Stroma:Neutrophils	1722.69
Normal	Normal	NA	Tumour:CD163- Macrophages	41.9816
Tumour	LUAD	Tumour/Stroma:Immune Low	Tumour:CD163- Macrophages	4.01656
Tumour	NSCLC-Other	Tumour:TIL+MΦ Excluded	Tumour:CD163- Macrophages	5.7674
Tumour	LUAD	Tumour:TIL+MΦ Excluded	Tumour:CD163- Macrophages	6.59432
Tumour	LUSC	Tumour:TIL+MΦ Excluded	Tumour:CD163- Macrophages	7.20581
Tumour	LUSC	Tumour/Stroma:Immune Low	Tumour:CD163- Macrophages	7.20972
Tumour	LUAD	Undefined	Tumour:CD163- Macrophages	8.30576
Tumour	LUSC	Tumour/Stroma:Neutrophil High	Tumour:CD163- Macrophages	8.3909
Tumour	NSCLC-Other	Tumour/Stroma:Neutrophil High	Tumour:CD163- Macrophages	11.8403
Tumour	NSCLC-Other	Tumour/Stroma:Immune Low	Tumour:CD163- Macrophages	14.567
Tumour	LUSC	Undefined	Tumour:CD163- Macrophages	16.8517
Tumour	LUAD	Tumour/Stroma:Neutrophil High	Tumour:CD163- Macrophages	20.7217
Tumour	LUAD	Tumour/Stroma:TIL+MΦ High	Tumour:CD163- Macrophages	32.6685
Tumour	NSCLC-Other	Undefined	Tumour:CD163- Macrophages	55.7967
Tumour	LUSC	Tumour/Stroma:TIL+MΦ High	Tumour:CD163- Macrophages	58.5432
Tumour	NSCLC-Other	Tumour/Stroma:TIL+MΦ High	Tumour:CD163- Macrophages	77.6259
Normal	Normal	NA	Tumour:CD163+CD206+ Macrophages	315.28
Tumour	LUAD	Tumour/Stroma:Immune Low	Tumour:CD163+CD206+ Macrophages	29.655
Tumour	LUSC	Tumour/Stroma:Immune Low	Tumour:CD163+CD206+ Macrophages	35.0703
Tumour	LUSC	Tumour:TIL+MΦ Excluded	Tumour:CD163+CD206+ Macrophages	65.1699
Tumour	LUSC	Tumour/Stroma:Neutrophil High	Tumour:CD163+CD206+ Macrophages	124.737
Tumour	NSCLC-Other	Tumour/Stroma:Immune Low	Tumour:CD163+CD206+ Macrophages	135.962
Tumour	NSCLC-Other	Tumour/Stroma:Neutrophil High	Tumour:CD163+CD206+ Macrophages	136.163
Tumour	LUAD	Tumour:TIL+MΦ Excluded	Tumour:CD163+CD206+ Macrophages	136.917
Tumour	LUAD	Tumour/Stroma:Neutrophil High	Tumour:CD163+CD206+ Macrophages	142.546
Tumour	NSCLC-Other	Tumour:TIL+MΦ Excluded	Tumour:CD163+CD206+ Macrophages	161.487
Tumour	LUAD	Undefined	Tumour:CD163+CD206+ Macrophages	237.809
Tumour	NSCLC-Other	Undefined	Tumour:CD163+CD206+ Macrophages	291.574
Tumour	LUAD	Tumour/Stroma:TIL+MΦ High	Tumour:CD163+CD206+ Macrophages	401.24
Tumour	LUSC	Undefined	Tumour:CD163+CD206+ Macrophages	509.188
Tumour	LUSC	Tumour/Stroma:TIL+MΦ High	Tumour:CD163+CD206+ Macrophages	561.165
Tumour	NSCLC-Other	Tumour/Stroma:TIL+MΦ High	Tumour:CD163+CD206+ Macrophages	888.142
Normal	Normal	NA	Tumour:CD4 T cells	92.1388
Tumour	NSCLC-Other	Tumour/Stroma:Immune Low	Tumour:CD4 T cells	1.55714
Tumour	NSCLC-Other	Tumour/Stroma:Neutrophil High	Tumour:CD4 T cells	2.96007
Tumour	LUSC	Tumour/Stroma:Immune Low	Tumour:CD4 T cells	4.09137
Tumour	LUSC	Tumour:TIL+MΦ Excluded	Tumour:CD4 T cells	7.54374
Tumour	LUAD	Tumour/Stroma:Immune Low	Tumour:CD4 T cells	8.03313
Tumour	LUAD	Tumour/Stroma:Neutrophil High	Tumour:CD4 T cells	10.2164
Tumour	LUSC	Tumour/Stroma:Neutrophil High	Tumour:CD4 T cells	10.8588
Tumour	LUSC	Undefined	Tumour:CD4 T cells	15.9335
Tumour	LUAD	Undefined	Tumour:CD4 T cells	24.7221
Tumour	LUAD	Tumour:TIL+MΦ Excluded	Tumour:CD4 T cells	37.6771
Tumour	NSCLC-Other	Tumour:TIL+MΦ Excluded	Tumour:CD4 T cells	40.3718
Tumour	LUSC	Tumour/Stroma:TIL+MΦ High	Tumour:CD4 T cells	42.6674
Tumour	NSCLC-Other	Undefined	Tumour:CD4 T cells	91.0367
Tumour	LUAD	Tumour/Stroma:TIL+MΦ High	Tumour:CD4 T cells	107.804
Tumour	NSCLC-Other	Tumour/Stroma:TIL+MΦ High	Tumour:CD4 T cells	232.283
Normal	Normal	NA	Tumour:CD8 T cells	110.028
Tumour	LUSC	Tumour/Stroma:Immune Low	Tumour:CD8 T cells	6.91408
Tumour	LUAD	Tumour/Stroma:Immune Low	Tumour:CD8 T cells	10.2268
Tumour	LUSC	Tumour/Stroma:Neutrophil High	Tumour:CD8 T cells	19.2948
Tumour	NSCLC-Other	Tumour/Stroma:Immune Low	Tumour:CD8 T cells	28.0284
Tumour	LUSC	Tumour:TIL+MΦ Excluded	Tumour:CD8 T cells	37.9294
Tumour	LUAD	Tumour/Stroma:Neutrophil High	Tumour:CD8 T cells	41.5776
Tumour	LUAD	Tumour:TIL+MΦ Excluded	Tumour:CD8 T cells	50.1869
Tumour	LUAD	Undefined	Tumour:CD8 T cells	56.2873
Tumour	NSCLC-Other	Tumour/Stroma:Neutrophil High	Tumour:CD8 T cells	71.0416
Tumour	NSCLC-Other	Undefined	Tumour:CD8 T cells	71.9965
Tumour	NSCLC-Other	Tumour:TIL+MΦ Excluded	Tumour:CD8 T cells	74.9761
Tumour	LUSC	Undefined	Tumour:CD8 T cells	112.693
Tumour	LUSC	Tumour/Stroma:TIL+MΦ High	Tumour:CD8 T cells	138.045
Tumour	LUAD	Tumour/Stroma:TIL+MΦ High	Tumour:CD8 T cells	175.354
Tumour	NSCLC-Other	Tumour/Stroma:TIL+MΦ High	Tumour:CD8 T cells	310.239
Normal	Normal	NA	Tumour:Neutrophils	64.7448
Tumour	NSCLC-Other	Tumour/Stroma:Immune Low	Tumour:Neutrophils	2.8864
Tumour	LUAD	Undefined	Tumour:Neutrophils	7.22663
Tumour	LUAD	Tumour/Stroma:Immune Low	Tumour:Neutrophils	7.74093
Tumour	LUAD	Tumour:TIL+MΦ Excluded	Tumour:Neutrophils	17.9355
Tumour	LUSC	Tumour:TIL+MΦ Excluded	Tumour:Neutrophils	20.3472
Tumour	LUSC	Tumour/Stroma:Immune Low	Tumour:Neutrophils	22.9117
Tumour	LUAD	Tumour/Stroma:TIL+MΦ High	Tumour:Neutrophils	48.711
Tumour	LUAD	Tumour/Stroma:Neutrophil High	Tumour:Neutrophils	74.6706
Tumour	NSCLC-Other	Tumour/Stroma:TIL+MΦ High	Tumour:Neutrophils	111.401
Tumour	LUSC	Tumour/Stroma:TIL+MΦ High	Tumour:Neutrophils	116.619
Tumour	NSCLC-Other	Undefined	Tumour:Neutrophils	135.087
Tumour	NSCLC-Other	Tumour:TIL+MΦ Excluded	Tumour:Neutrophils	247.998
Tumour	NSCLC-Other	Tumour/Stroma:Neutrophil High	Tumour:Neutrophils	461.771
Tumour	LUSC	Undefined	Tumour:Neutrophils	537.509
Tumour	LUSC	Tumour/Stroma:Neutrophil High	Tumour:Neutrophils	593.877

## Sheet: SuppTable S5
Supplementary Table S5. Multivariable model of disease-free survival including TAN score, relevant clinical features together with PIK3CA mutation status (a) or recent subclonal expansion (b).
a)				b)
	Hazard Ratio	Cox Model P-value			Hazard Ratio	Cox Model P-value
TAN score (High vs Low)	1.72408	0.00188417		TAN score (High vs Low)	1.89158	0.000361868
Necrosis (present vs absent)	1.44149	0.0581342		Necrosis (present vs absent)	1.30057	0.176599
Age (+10y)	1.26302	0.013674		Age (+10y)	1.24827	0.0220652
PIK3CA (wt vs mt)	0.841526	0.459832		Recent subclonal expansion (High vs Low, median)	1.37207	0.0410566
pTNM stage (II vs I)	2.30625	3.94e-05		pTNM stage (II vs I)	2.04083	0.000678124
pTNM stage (III vs I)	4.1425	5.03e-12		pTNM stage (III vs I)	3.88011	1.804e-10
Pack years (+10)	1.02055	0.422492		Pack years (+10)	1.01455	0.582304
Adjuvant treatment (yes vs no)	0.804778	0.251936		Adjuvant treatment (yes vs no)	0.854763	0.414636
Sex (male vs female)	0.939019	0.683429		Sex (male vs female)	1.04048	0.8032
Histology (LUAD vs non-LUAD)	0.913862	0.617876		Histology (LUAD vs non-LUAD)	0.896258	0.556407
